# Supplementary material for: 9-(4-Chloro­phen­yl)-4a-hy­droxy-4,4a,5,6,9,9a-hexa­hydro-3H-xanthene-1,8(2H,7H)-dione
Source: Acta Crystallogr Sect E Struct Rep Online. 2011 Aug 27;67(Pt 9):o2386. doi: 10.1107/S1600536811031977 (PMC3200887; doi:10.1107/S1600536811031977)
Supplement: Supplementary file 1 [file e-67-o2386-sup1.cif]

##############################################################################
#                                                                            #
# This CIF contains the data in a paper accepted for publication in          #
# Acta Crystallographica Section E. It conforms to the requirements of       #
# Notes for Authors for Acta Crystallographica Section E, and has been       #
# peer reviewed under the auspices of the IUCr Commission on Journals.       #
#                                                                            #
# Full details of the Crystallographic Information File format               #
# are given in the paper "The Crystallographic Information File (CIF):       #
# a New Standard Archive File for Crystallography" by S. R. Hall, F. H.      #
# Allen and I. D. Brown [Acta Cryst. (1991), A47, 655-685].                  #
#                                                                            #
# The current version of the core CIF dictionary is obtainable from          #
# ftp://ftp.iucr.org/pub/cif_core.dic.                                       #
#                                                                            #
# Software is freely available for graphical display of the structure(s)     #
# in this CIF. For information consult the CIF software page                 #
# http://www.iucr.org/resources/cif/software.                                #
#                                                                            #
# This file may be used for bona fide research purposes within the           #
# scientific community so long as proper attribution is given to the journal # 
# article from which it was obtained.                                        #
#                                                                            #
##############################################################################
data_global
_audit_creation_method     SHELXL-97
_journal_date_recd_electronic     2011-07-06
_journal_date_accepted     2011-08-07
_journal_name_full     'Acta Crystallographica, Section E'
_journal_year     2011
_journal_volume     67
_journal_issue      9
_journal_page_first     o2386
_journal_page_last     o2386
_journal_paper_category     QO
_journal_coeditor_code     AA2018
_publ_contact_author_name     'Dr. Yu-lin Zhu'
_publ_contact_author_address
;
School of Chemistry and Environment
South China Normal University
Guangzhou 510006
People's Republic of China
;
_publ_contact_author_email     yulinzhu2002@yahoo.com.cn
_publ_contact_author_fax     ?
_publ_contact_author_phone     '(+8620) 39310258'
_publ_section_title
;\
9-(4-Chlorophenyl)-4a-hydroxy-4,4a,5,6,9,9a-hexahydro-3<i>H</i>-xanthene-1,\
8(2<i>H</i>,7<i>H</i>)-dione
;
loop_
    _publ_author_name
    _publ_author_address
    'Yan Yang'
;
School of Chemistry and Environment
South China Normal University
Guangzhou 510006
People's Republic of China
;
    'Weicheng Lu'
;
School of Chemistry and Environment
South China Normal University
Guangzhou 510006
People's Republic of China
;
    'Chaomei Lian'
;
School of Chemistry and Environment
South China Normal University
Guangzhou 510006
People's Republic of China
;
    'Yulin Zhu'
;
School of Chemistry and Environment
South China Normal University
Guangzhou 510006
People's Republic of China
;
data_I
_audit_creation_method     SHELXL-97
_chemical_name_systematic
;
9-(4-Chlorophenyl)-4a-hydroxy-4,4a,5,6,9,9a-hexahydro-3<i>H</i>-xanthene-
1,8(2<i>H</i>,7<i>H</i>)-dione
;
_chemical_name_common     ?
_chemical_formula_moiety     'C19 H19 Cl O4'
_chemical_formula_sum     'C19 H19 Cl O4'
_chemical_formula_iupac     'C19 H19 Cl O4'
_chemical_formula_weight     346.79
_chemical_melting_point     ?
_symmetry_cell_setting     monoclinic
_symmetry_space_group_name_H-M     'C 2/c'
_symmetry_space_group_name_hall     '-C 2yc'
loop_
    _symmetry_equiv_pos_as_xyz
    'x, y, z'
    '-x, y, -z+1/2'
    'x+1/2, y+1/2, z'
    '-x+1/2, y+1/2, -z+1/2'
    '-x, -y, -z'
    'x, -y, z-1/2'
    '-x+1/2, -y+1/2, -z'
    'x+1/2, -y+1/2, z-1/2'
_cell_length_a     25.076(3)
_cell_length_b     12.7715(13)
_cell_length_c     11.3825(11)
_cell_angle_alpha     90.00
_cell_angle_beta     110.3070(10)
_cell_angle_gamma     90.00
_cell_volume     3418.7(6)
_cell_formula_units_Z     8
_cell_measurement_reflns_used     1769
_cell_measurement_theta_min     2.41
_cell_measurement_theta_max     20.25
_cell_measurement_temperature     298(2)
_exptl_crystal_description     block
_exptl_crystal_colour     colourless
_exptl_crystal_size_max     0.30
_exptl_crystal_size_mid     0.15
_exptl_crystal_size_min     0.15
_exptl_crystal_density_diffrn     1.348
_exptl_crystal_density_meas     ?
_exptl_crystal_density_method     'not measured'
_exptl_crystal_F_000     1456
_exptl_absorpt_coefficient_mu     0.243
_exptl_absorpt_correction_type     multi-scan
_exptl_absorpt_process_details     '(SADABS; Bruker, 2002)'
_exptl_absorpt_correction_T_min     0.9307
_exptl_absorpt_correction_T_max     0.9645
_exptl_special_details
;
;
_diffrn_ambient_temperature     298(2)
_diffrn_radiation_type     MoK\a
_diffrn_radiation_wavelength     0.71073
_diffrn_radiation_source     'fine-focus sealed tube'
_diffrn_radiation_monochromator     graphite
_diffrn_measurement_device_type     'Bruker APEXII area-detector'
_diffrn_measurement_method     '\f and \w'
_diffrn_detector_area_resol_mean     ?
_diffrn_reflns_number     8674
_diffrn_reflns_av_R_equivalents     0.0346
_diffrn_reflns_av_sigmaI/netI     0.0418
_diffrn_reflns_theta_min     1.73
_diffrn_reflns_theta_max     25.25
_diffrn_reflns_theta_full     25.25
_diffrn_measured_fraction_theta_max     0.999
_diffrn_measured_fraction_theta_full     0.999
_diffrn_reflns_limit_h_min     -30
_diffrn_reflns_limit_h_max     30
_diffrn_reflns_limit_k_min     -10
_diffrn_reflns_limit_k_max     15
_diffrn_reflns_limit_l_min     -13
_diffrn_reflns_limit_l_max     13
_diffrn_standards_number     ?
_diffrn_standards_interval_count     ?
_diffrn_standards_interval_time     ?
_diffrn_standards_decay_%     ?
_refine_special_details
;
 Refinement of F^2^ against ALL reflections.  The weighted R-factor wR and
 goodness of fit S are based on F^2^, conventional R-factors R are based
 on F, with F set to zero for negative F^2^. The threshold expression of
 F^2^ > 2sigma(F^2^) is used only for calculating R-factors(gt) etc. and is
 not relevant to the choice of reflections for refinement.  R-factors based
 on F^2^ are statistically about twice as large as those based on F, and R-
 factors based on ALL data will be even larger.
;
_reflns_number_total     3095
_reflns_number_gt     1984
_reflns_threshold_expression     I>2\s(I)
_refine_ls_structure_factor_coef     Fsqd
_refine_ls_matrix_type     full
_refine_ls_R_factor_all     0.0756
_refine_ls_R_factor_gt     0.0415
_refine_ls_wR_factor_gt     0.0948
_refine_ls_wR_factor_ref     0.1105
_refine_ls_goodness_of_fit_ref     1.015
_refine_ls_restrained_S_all     1.015
_refine_ls_number_reflns     3095
_refine_ls_number_parameters     219
_refine_ls_number_restraints     0
_refine_ls_hydrogen_treatment     constr
_refine_ls_weighting_scheme     calc
_refine_ls_weighting_details
         'calc w=1/[\s^2^(Fo^2^)+(0.0479P)^2^+0.6651P] where P=(Fo^2^+2Fc^2^)/3'
_atom_sites_solution_hydrogens     geom
_atom_sites_solution_primary     direct
_atom_sites_solution_secondary     difmap
_refine_ls_shift/su_max     0.000
_refine_ls_shift/su_mean     0.000
_refine_diff_density_max     0.169
_refine_diff_density_min     -0.218
_refine_ls_extinction_method     '<i>SHELXL97</i> (Sheldrick, 2008)'
_refine_ls_extinction_coef     0.0007(2)
_refine_ls_extinction_expression
                                  'Fc^*^=kFc[1+0.001xFc^2^\l^3^/sin(2\q)]^-1/4^'
loop_
    _atom_type_symbol
    _atom_type_description
    _atom_type_scat_dispersion_real
    _atom_type_scat_dispersion_imag
    _atom_type_scat_source
    'C' 'C' 0.0033 0.0016
                         'International Tables Vol C Tables 4.2.6.8 and 6.1.1.4'
    'H' 'H' 0.0000 0.0000
                         'International Tables Vol C Tables 4.2.6.8 and 6.1.1.4'
    'O' 'O' 0.0106 0.0060
                         'International Tables Vol C Tables 4.2.6.8 and 6.1.1.4'
    'Cl' 'Cl' 0.1484 0.1585
                         'International Tables Vol C Tables 4.2.6.8 and 6.1.1.4'
_computing_data_collection     '<i>APEX2</i> (Bruker, 2004)'
_computing_cell_refinement     '<i>SAINT</i> (Bruker, 2004)'
_computing_data_reduction     '<i>SAINT</i> (Bruker, 2004)'
_computing_structure_solution     '<i>SHELXS97</i> (Sheldrick, 2008)'
_computing_structure_refinement     '<i>SHELXL97</i> (Sheldrick, 2008)'
_computing_molecular_graphics     '<i>SHELXTL</i> (Sheldrick, 2008)'
_computing_publication_material     '<i>SHELXTL</i> (Sheldrick, 2008)'
loop_
    _atom_site_type_symbol
    _atom_site_label
    _atom_site_fract_x
    _atom_site_fract_y
    _atom_site_fract_z
    _atom_site_U_iso_or_equiv
    _atom_site_adp_type
    _atom_site_calc_flag
    _atom_site_refinement_flags
    _atom_site_occupancy
    _atom_site_symmetry_multiplicity
    _atom_site_disorder_assembly
    _atom_site_disorder_group
    Cl Cl1 0.44721(4) 0.02958(6) 0.34171(8) 0.1002(3) Uani d . 1 1 . .
    O O4 0.31880(6) 0.64755(11) 0.14155(12) 0.0466(4) Uani d . 1 1 . .
    C C9 0.34321(8) 0.45993(15) 0.29866(18) 0.0396(5) Uani d . 1 1 . .
    H H7 0.3292 0.4676 0.3686 0.048 Uiso calc R 1 1 . .
    C C1 0.42884(9) 0.56223(17) 0.4411(2) 0.0497(6) Uani d . 1 1 . .
    C C8A 0.29282(8) 0.47462(17) 0.17790(19) 0.0423(5) Uani d . 1 1 . .
    C C10 0.36998(8) 0.35209(16) 0.30869(18) 0.0396(5) Uani d . 1 1 . .
    C C9A 0.38633(8) 0.54699(15) 0.30970(18) 0.0406(5) Uani d . 1 1 . .
    H H8 0.4075 0.5298 0.2543 0.049 Uiso calc R 1 1 . .
    C C4B 0.28472(8) 0.56314(18) 0.10889(19) 0.0428(5) Uani d . 1 1 . .
    C C15 0.39198(10) 0.31582(18) 0.2212(2) 0.0536(6) Uani d . 1 1 . .
    H H4 0.3903 0.3583 0.1537 0.064 Uiso calc R 1 1 . .
    C C4 0.39848(10) 0.73910(18) 0.2721(2) 0.0558(6) Uani d . 1 1 . .
    H H12A 0.3777 0.8040 0.2456 0.067 Uiso calc R 1 1 . .
    H H12B 0.4180 0.7233 0.2141 0.067 Uiso calc R 1 1 . .
    C C13 0.41858(10) 0.15508(18) 0.3296(2) 0.0576(7) Uani d . 1 1 . .
    C C5 0.23679(9) 0.58061(19) -0.0116(2) 0.0554(6) Uani d . 1 1 . .
    H H17A 0.2504 0.6202 -0.0683 0.066 Uiso calc R 1 1 . .
    H H17B 0.2073 0.6213 0.0041 0.066 Uiso calc R 1 1 . .
    C C8 0.24755(9) 0.39807(19) 0.1437(2) 0.0517(6) Uani d . 1 1 . .
    C C11 0.37342(10) 0.28731(19) 0.4084(2) 0.0541(6) Uani d . 1 1 . .
    H H6 0.3593 0.3104 0.4695 0.065 Uiso calc R 1 1 . .
    C C12 0.39749(10) 0.1886(2) 0.4188(2) 0.0616(7) Uani d . 1 1 . .
    H H1 0.3993 0.1455 0.4860 0.074 Uiso calc R 1 1 . .
    C C2 0.47120(10) 0.64849(19) 0.4547(3) 0.0695(8) Uani d . 1 1 . .
    H H10A 0.4964 0.6297 0.4099 0.083 Uiso calc R 1 1 . .
    H H10B 0.4941 0.6568 0.5425 0.083 Uiso calc R 1 1 . .
    C C3 0.44180(10) 0.75218(19) 0.4037(2) 0.0687(8) Uani d . 1 1 . .
    H H11A 0.4228 0.7783 0.4589 0.082 Uiso calc R 1 1 . .
    H H11B 0.4701 0.8034 0.4020 0.082 Uiso calc R 1 1 . .
    C C14 0.41648(11) 0.2179(2) 0.2313(2) 0.0613(7) Uani d . 1 1 . .
    H H3 0.4314 0.1950 0.1715 0.074 Uiso calc R 1 1 . .
    C C7 0.19886(10) 0.4081(2) 0.0210(2) 0.0743(8) Uani d . 1 1 . .
    H H15A 0.1890 0.3390 -0.0155 0.089 Uiso calc R 1 1 . .
    H H15B 0.1660 0.4358 0.0370 0.089 Uiso calc R 1 1 . .
    C C6 0.21224(11) 0.4780(2) -0.0717(2) 0.0720(8) Uani d . 1 1 . .
    H H16A 0.1778 0.4910 -0.1426 0.086 Uiso calc R 1 1 . .
    H H16B 0.2393 0.4433 -0.1024 0.086 Uiso calc R 1 1 . .
    O O1 0.42757(7) 0.50975(13) 0.52877(15) 0.0629(5) Uani d . 1 1 . .
    O O2 0.32669(7) 0.66998(12) 0.34916(14) 0.0557(4) Uani d . 1 1 . .
    H H2 0.3049 0.7193 0.3225 0.084 Uiso calc R 1 1 . .
    O O3 0.24715(7) 0.32685(13) 0.21722(14) 0.0634(5) Uani d . 1 1 . .
    C C4A 0.35751(9) 0.65211(16) 0.26941(19) 0.0426(5) Uani d . 1 1 . .
loop_
    _atom_site_aniso_label
    _atom_site_aniso_U_11
    _atom_site_aniso_U_22
    _atom_site_aniso_U_33
    _atom_site_aniso_U_12
    _atom_site_aniso_U_13
    _atom_site_aniso_U_23
    Cl1 0.1129(7) 0.0477(4) 0.1184(7) 0.0259(4) 0.0126(5) 0.0036(4)
    O4 0.0448(8) 0.0439(9) 0.0435(8) -0.0013(8) 0.0059(7) 0.0069(7)
    C9 0.0383(11) 0.0396(12) 0.0388(11) -0.0018(10) 0.0107(9) 0.0008(9)
    C1 0.0461(13) 0.0374(13) 0.0534(14) 0.0104(11) 0.0018(11) -0.0065(11)
    C8A 0.0355(11) 0.0448(13) 0.0442(12) -0.0033(10) 0.0106(10) 0.0000(11)
    C10 0.0373(11) 0.0370(12) 0.0387(11) -0.0051(10) 0.0057(9) -0.0002(10)
    C9A 0.0378(11) 0.0357(12) 0.0445(12) 0.0006(10) 0.0095(10) -0.0020(10)
    C4B 0.0361(11) 0.0472(14) 0.0434(12) -0.0042(11) 0.0116(10) -0.0004(10)
    C15 0.0692(15) 0.0434(14) 0.0449(13) 0.0043(13) 0.0155(12) 0.0025(11)
    C4 0.0543(14) 0.0386(13) 0.0649(15) -0.0021(12) 0.0085(12) 0.0008(12)
    C13 0.0535(14) 0.0392(14) 0.0655(16) 0.0009(12) 0.0020(13) -0.0013(13)
    C5 0.0433(13) 0.0641(16) 0.0502(13) 0.0027(12) 0.0053(11) 0.0110(12)
    C8 0.0430(13) 0.0560(15) 0.0514(13) -0.0089(12) 0.0104(11) -0.0007(12)
    C11 0.0572(14) 0.0508(15) 0.0541(14) -0.0007(12) 0.0191(12) 0.0088(12)
    C12 0.0616(15) 0.0510(15) 0.0655(16) -0.0008(13) 0.0134(14) 0.0198(13)
    C2 0.0512(14) 0.0474(15) 0.0855(18) -0.0023(13) -0.0070(13) -0.0072(13)
    C3 0.0606(16) 0.0410(14) 0.0834(18) -0.0055(13) -0.0015(14) -0.0059(13)
    C14 0.0728(17) 0.0524(16) 0.0549(15) 0.0082(14) 0.0173(13) -0.0064(13)
    C7 0.0525(15) 0.081(2) 0.0686(17) -0.0218(15) -0.0054(13) 0.0077(15)
    C6 0.0617(16) 0.080(2) 0.0533(15) -0.0147(15) -0.0061(13) 0.0034(14)
    O1 0.0702(11) 0.0537(11) 0.0493(10) 0.0097(9) 0.0012(8) -0.0029(8)
    O2 0.0574(10) 0.0529(11) 0.0557(9) 0.0187(8) 0.0182(8) 0.0032(8)
    O3 0.0571(10) 0.0657(11) 0.0588(10) -0.0254(9) 0.0089(8) 0.0072(9)
    C4A 0.0409(11) 0.0400(13) 0.0417(12) 0.0045(10) 0.0079(10) 0.0006(10)
_geom_special_details
;
 All s.u.'s (except the s.u. in the dihedral angle between two l.s. planes)
 are estimated using the full covariance matrix.  The cell s.u.'s are taken
 into account individually in the estimation of s.u.'s in distances, angles
 and torsion angles; correlations between s.u.'s in cell parameters are only
 used when they are defined by crystal symmetry. An approximate (isotropic)
 treatment of cell s.u.'s is used for estimating s.u.'s involving l.s. planes.
;
loop_
    _geom_bond_atom_site_label_1
    _geom_bond_atom_site_label_2
    _geom_bond_site_symmetry_2
    _geom_bond_distance
    _geom_bond_publ_flag
    Cl1 C13 . 1.742(2) ?
    O4 C4B . 1.345(2) ?
    O4 C4A . 1.443(2) ?
    C9 C10 . 1.519(3) ?
    C9 C8A . 1.522(3) ?
    C9 C9A . 1.525(3) ?
    C9 H7 . 0.9800 ?
    C1 O1 . 1.212(3) ?
    C1 C2 . 1.501(3) ?
    C1 C9A . 1.518(3) ?
    C8A C4B . 1.351(3) ?
    C8A C8 . 1.445(3) ?
    C10 C15 . 1.375(3) ?
    C10 C11 . 1.383(3) ?
    C9A C4A . 1.518(3) ?
    C9A H8 . 0.9800 ?
    C4B C5 . 1.494(3) ?
    C15 C14 . 1.381(3) ?
    C15 H4 . 0.9300 ?
    C4 C4A . 1.506(3) ?
    C4 C3 . 1.524(3) ?
    C4 H12A . 0.9700 ?
    C4 H12B . 0.9700 ?
    C13 C14 . 1.362(3) ?
    C13 C12 . 1.367(3) ?
    C5 C6 . 1.507(3) ?
    C5 H17A . 0.9700 ?
    C5 H17B . 0.9700 ?
    C8 O3 . 1.238(3) ?
    C8 C7 . 1.508(3) ?
    C11 C12 . 1.385(3) ?
    C11 H6 . 0.9300 ?
    C12 H1 . 0.9300 ?
    C2 C3 . 1.529(3) ?
    C2 H10A . 0.9700 ?
    C2 H10B . 0.9700 ?
    C3 H11A . 0.9700 ?
    C3 H11B . 0.9700 ?
    C14 H3 . 0.9300 ?
    C7 C6 . 1.507(3) ?
    C7 H15A . 0.9700 ?
    C7 H15B . 0.9700 ?
    C6 H16A . 0.9700 ?
    C6 H16B . 0.9700 ?
    O2 C4A . 1.400(2) ?
    O2 H2 . 0.8200 ?
loop_
    _geom_angle_atom_site_label_1
    _geom_angle_atom_site_label_2
    _geom_angle_atom_site_label_3
    _geom_angle_site_symmetry_1
    _geom_angle_site_symmetry_3
    _geom_angle
    _geom_angle_publ_flag
    C4B O4 C4A . . 116.83(16) ?
    C10 C9 C8A . . 112.73(16) ?
    C10 C9 C9A . . 111.88(16) ?
    C8A C9 C9A . . 109.10(16) ?
    C10 C9 H7 . . 107.6 ?
    C8A C9 H7 . . 107.6 ?
    C9A C9 H7 . . 107.6 ?
    O1 C1 C2 . . 122.8(2) ?
    O1 C1 C9A . . 122.0(2) ?
    C2 C1 C9A . . 115.2(2) ?
    C4B C8A C8 . . 117.64(19) ?
    C4B C8A C9 . . 122.58(19) ?
    C8 C8A C9 . . 119.22(18) ?
    C15 C10 C11 . . 117.8(2) ?
    C15 C10 C9 . . 121.93(19) ?
    C11 C10 C9 . . 120.3(2) ?
    C1 C9A C4A . . 106.39(16) ?
    C1 C9A C9 . . 114.20(18) ?
    C4A C9A C9 . . 111.72(16) ?
    C1 C9A H8 . . 108.1 ?
    C4A C9A H8 . . 108.1 ?
    C9 C9A H8 . . 108.1 ?
    O4 C4B C8A . . 123.84(18) ?
    O4 C4B C5 . . 111.45(19) ?
    C8A C4B C5 . . 124.7(2) ?
    C10 C15 C14 . . 121.6(2) ?
    C10 C15 H4 . . 119.2 ?
    C14 C15 H4 . . 119.2 ?
    C4A C4 C3 . . 110.44(19) ?
    C4A C4 H12A . . 109.6 ?
    C3 C4 H12A . . 109.6 ?
    C4A C4 H12B . . 109.6 ?
    C3 C4 H12B . . 109.6 ?
    H12A C4 H12B . . 108.1 ?
    C14 C13 C12 . . 120.8(2) ?
    C14 C13 Cl1 . . 120.3(2) ?
    C12 C13 Cl1 . . 119.0(2) ?
    C4B C5 C6 . . 111.0(2) ?
    C4B C5 H17A . . 109.4 ?
    C6 C5 H17A . . 109.4 ?
    C4B C5 H17B . . 109.4 ?
    C6 C5 H17B . . 109.4 ?
    H17A C5 H17B . . 108.0 ?
    O3 C8 C8A . . 120.3(2) ?
    O3 C8 C7 . . 119.6(2) ?
    C8A C8 C7 . . 120.0(2) ?
    C10 C11 C12 . . 121.1(2) ?
    C10 C11 H6 . . 119.5 ?
    C12 C11 H6 . . 119.5 ?
    C13 C12 C11 . . 119.4(2) ?
    C13 C12 H1 . . 120.3 ?
    C11 C12 H1 . . 120.3 ?
    C1 C2 C3 . . 111.47(19) ?
    C1 C2 H10A . . 109.3 ?
    C3 C2 H10A . . 109.3 ?
    C1 C2 H10B . . 109.3 ?
    C3 C2 H10B . . 109.3 ?
    H10A C2 H10B . . 108.0 ?
    C4 C3 C2 . . 111.3(2) ?
    C4 C3 H11A . . 109.4 ?
    C2 C3 H11A . . 109.4 ?
    C4 C3 H11B . . 109.4 ?
    C2 C3 H11B . . 109.4 ?
    H11A C3 H11B . . 108.0 ?
    C13 C14 C15 . . 119.4(2) ?
    C13 C14 H3 . . 120.3 ?
    C15 C14 H3 . . 120.3 ?
    C6 C7 C8 . . 113.2(2) ?
    C6 C7 H15A . . 108.9 ?
    C8 C7 H15A . . 108.9 ?
    C6 C7 H15B . . 108.9 ?
    C8 C7 H15B . . 108.9 ?
    H15A C7 H15B . . 107.8 ?
    C7 C6 C5 . . 110.6(2) ?
    C7 C6 H16A . . 109.5 ?
    C5 C6 H16A . . 109.5 ?
    C7 C6 H16B . . 109.5 ?
    C5 C6 H16B . . 109.5 ?
    H16A C6 H16B . . 108.1 ?
    C4A O2 H2 . . 109.5 ?
    O2 C4A O4 . . 109.33(16) ?
    O2 C4A C4 . . 113.13(18) ?
    O4 C4A C4 . . 105.39(16) ?
    O2 C4A C9A . . 105.09(17) ?
    O4 C4A C9A . . 110.61(16) ?
    C4 C4A C9A . . 113.34(17) ?
loop_
    _geom_torsion_atom_site_label_1
    _geom_torsion_atom_site_label_2
    _geom_torsion_atom_site_label_3
    _geom_torsion_atom_site_label_4
    _geom_torsion_site_symmetry_1
    _geom_torsion_site_symmetry_2
    _geom_torsion_site_symmetry_3
    _geom_torsion_site_symmetry_4
    _geom_torsion
    _geom_torsion_publ_flag
    C10 C9 C8A C4B . . . . -136.9(2) ?
    C9A C9 C8A C4B . . . . -12.0(3) ?
    C10 C9 C8A C8 . . . . 51.9(3) ?
    C9A C9 C8A C8 . . . . 176.86(18) ?
    C8A C9 C10 C15 . . . . 59.2(3) ?
    C9A C9 C10 C15 . . . . -64.2(2) ?
    C8A C9 C10 C11 . . . . -121.5(2) ?
    C9A C9 C10 C11 . . . . 115.1(2) ?
    O1 C1 C9A C4A . . . . 122.9(2) ?
    C2 C1 C9A C4A . . . . -55.4(2) ?
    O1 C1 C9A C9 . . . . -0.8(3) ?
    C2 C1 C9A C9 . . . . -179.16(18) ?
    C10 C9 C9A C1 . . . . -72.7(2) ?
    C8A C9 C9A C1 . . . . 161.85(17) ?
    C10 C9 C9A C4A . . . . 166.48(17) ?
    C8A C9 C9A C4A . . . . 41.1(2) ?
    C4A O4 C4B C8A . . . . -14.8(3) ?
    C4A O4 C4B C5 . . . . 164.42(18) ?
    C8 C8A C4B O4 . . . . 168.96(19) ?
    C9 C8A C4B O4 . . . . -2.3(3) ?
    C8 C8A C4B C5 . . . . -10.2(3) ?
    C9 C8A C4B C5 . . . . 178.6(2) ?
    C11 C10 C15 C14 . . . . 0.4(3) ?
    C9 C10 C15 C14 . . . . 179.70(19) ?
    O4 C4B C5 C6 . . . . 158.98(19) ?
    C8A C4B C5 C6 . . . . -21.8(3) ?
    C4B C8A C8 O3 . . . . -164.9(2) ?
    C9 C8A C8 O3 . . . . 6.7(3) ?
    C4B C8A C8 C7 . . . . 11.8(3) ?
    C9 C8A C8 C7 . . . . -176.7(2) ?
    C15 C10 C11 C12 . . . . -0.9(3) ?
    C9 C10 C11 C12 . . . . 179.75(19) ?
    C14 C13 C12 C11 . . . . 0.4(4) ?
    Cl1 C13 C12 C11 . . . . -178.49(17) ?
    C10 C11 C12 C13 . . . . 0.5(4) ?
    O1 C1 C2 C3 . . . . -124.8(3) ?
    C9A C1 C2 C3 . . . . 53.5(3) ?
    C4A C4 C3 C2 . . . . 53.2(3) ?
    C1 C2 C3 C4 . . . . -50.4(3) ?
    C12 C13 C14 C15 . . . . -0.9(4) ?
    Cl1 C13 C14 C15 . . . . 177.94(18) ?
    C10 C15 C14 C13 . . . . 0.5(4) ?
    O3 C8 C7 C6 . . . . -164.5(2) ?
    C8A C8 C7 C6 . . . . 18.8(4) ?
    C8 C7 C6 C5 . . . . -49.6(3) ?
    C4B C5 C6 C7 . . . . 50.6(3) ?
    C4B O4 C4A O2 . . . . -70.6(2) ?
    C4B O4 C4A C4 . . . . 167.55(17) ?
    C4B O4 C4A C9A . . . . 44.7(2) ?
    C3 C4 C4A O2 . . . . 60.3(2) ?
    C3 C4 C4A O4 . . . . 179.72(19) ?
    C3 C4 C4A C9A . . . . -59.2(3) ?
    C1 C9A C4A O2 . . . . -66.0(2) ?
    C9 C9A C4A O2 . . . . 59.2(2) ?
    C1 C9A C4A O4 . . . . 176.08(17) ?
    C9 C9A C4A O4 . . . . -58.7(2) ?
    C1 C9A C4A C4 . . . . 58.0(2) ?
    C9 C9A C4A C4 . . . . -176.76(17) ?
loop_
    _geom_hbond_atom_site_label_D
    _geom_hbond_atom_site_label_H
    _geom_hbond_atom_site_label_A
    _geom_hbond_site_symmetry_A
    _geom_hbond_distance_DH
    _geom_hbond_distance_HA
    _geom_hbond_distance_DA
    _geom_hbond_angle_DHA
    O2 H2 O3 4 0.82 1.84 2.654(2) 171.7
    C2 H10A O1 5_666 0.97 2.52 3.199(3) 126.7
    C11 H6 O4 6_566 0.93 2.56 3.483(3) 173.6
    C15 H4 O1 6_565 0.93 2.58 3.452(3) 156.3
    C5 H17A O3 6_565 0.97 2.51 3.398(3) 152.7
