# Supplementary material for: 9-(4-Chloro­phen­yl)-4a-hy­droxy-4,4a,5,6,9,9a-hexa­hydro-3H-xanthene-1,8(2H,7H)-dione
Source: Acta Crystallogr Sect E Struct Rep Online. 2011 Aug 27;67(Pt 9):o2386. doi: 10.1107/S1600536811031977 (PMC3200887; doi:10.1107/S1600536811031977)
Supplement: Supplementary file 2 [file e-67-o2386-Isup2.hkl]

# 
# h,k,l, Fc-squared, Fo-squared, sigma(Fo-squared) and status flag 
# 
data_I
_shelx_title ' se in C2/c' 
_shelx_refln_list_code          4 
_shelx_F_calc_maximum      424.47 
_exptl_crystal_F_000      1456.00 
_reflns_d_resolution_high  0.8331 
 
loop_ 
 _symmetry_equiv_pos_as_xyz 
 'x, y, z' 
 '-x, y, -z+1/2' 
 'x+1/2, y+1/2, z' 
 '-x+1/2, y+1/2, -z+1/2' 
 '-x, -y, -z' 
 'x, -y, z-1/2' 
 '-x+1/2, -y+1/2, -z' 
 'x+1/2, -y+1/2, z-1/2' 
 
_cell_length_a    25.0758 
_cell_length_b    12.7715 
_cell_length_c    11.3825 
_cell_angle_alpha  90.000 
_cell_angle_beta  110.307 
_cell_angle_gamma  90.000 
 
_shelx_F_squared_multiplier     1.000 
 
loop_ 
 _refln_index_h 
 _refln_index_k 
 _refln_index_l 
 _refln_F_squared_calc 
 _refln_F_squared_meas 
 _refln_F_squared_sigma 
 _refln_observed_status 
   2   0   0     7794.08     7326.73    143.68 o 
   4   0   0    12304.01    11495.53    129.34 o 
   6   0   0    57810.44    58476.29    616.53 o 
   8   0   0     6961.11     6467.01    115.75 o 
  10   0   0      822.50      717.32     23.64 o 
  12   0   0      386.43      396.43     20.05 o 
  14   0   0      571.17      572.95     25.40 o 
  16   0   0     2313.45     2427.42     54.96 o 
  18   0   0       23.02       11.59     18.21 o 
  20   0   0       40.83       59.05     23.31 o 
  22   0   0      757.61      897.34     56.86 o 
  24   0   0      191.09      120.47     45.24 o 
  26   0   0      303.15      306.13     62.75 o 
  28   0   0      344.72      451.25     76.21 o 
   1   1   0     9747.40     9916.53    137.89 o 
   3   1   0    28961.31    28435.02    303.40 o 
   5   1   0     1684.96     1626.96     23.01 o 
   7   1   0    12703.07    11606.56     97.69 o 
   9   1   0      144.43      208.25     11.55 o 
  11   1   0     3202.33     2922.51     37.99 o 
  13   1   0      171.99      192.29     11.26 o 
  15   1   0      351.32      395.79     27.04 o 
  17   1   0      200.35      291.71     23.82 o 
  19   1   0       56.94       57.07     22.63 o 
  21   1   0     2362.11     2360.57     59.15 o 
  23   1   0       18.53      -12.51     17.71 o 
  25   1   0       74.76       92.18     29.38 o 
  27   1   0      317.49      374.54     50.52 o 
   0   2   0     4046.62     4177.44    120.17 o 
   2   2   0     3776.76     3426.46     48.23 o 
   4   2   0    27730.72    26475.20    252.75 o 
   6   2   0      175.53      124.51      9.06 o 
   8   2   0    17510.72    17237.42    157.48 o 
  10   2   0     2249.00     2069.19     30.46 o 
  12   2   0     3115.56     2867.83     44.72 o 
  14   2   0     6297.13     6488.65     71.05 o 
  16   2   0       70.55       77.68     10.97 o 
  18   2   0      715.59      893.40     46.00 o 
  20   2   0       66.69       76.89     21.06 o 
  22   2   0      833.97      872.62     48.20 o 
  24   2   0       84.12       39.91     22.27 o 
  26   2   0      125.63      135.67     33.64 o 
   1   3   0     6999.44     6569.88     86.23 o 
   3   3   0     2850.03     2617.82     44.53 o 
   5   3   0    12592.42    12376.30    152.92 o 
   7   3   0    15755.16    16113.85    167.08 o 
   9   3   0     5061.11     5191.27     62.71 o 
  11   3   0     3232.97     3056.97     46.46 o 
  13   3   0     6576.54     6756.49     73.07 o 
  15   3   0       37.40       50.19     11.96 o 
  17   3   0     1947.33     2138.00     44.39 o 
  19   3   0      209.02      236.32     22.60 o 
  21   3   0      315.37      298.91     33.13 o 
  23   3   0      453.56      435.50     39.85 o 
  25   3   0      838.13      940.13     55.70 o 
  27   3   0       14.56      -26.48     36.85 o 
   0   4   0     3477.52     3322.98     66.80 o 
   2   4   0    23191.04    22643.77    262.70 o 
   4   4   0     3674.49     3710.02     61.60 o 
   6   4   0    13014.17    12579.58    201.32 o 
   8   4   0    11781.74    11860.67    156.23 o 
  10   4   0       12.26       28.85     11.69 o 
  12   4   0     1690.00     1670.67     46.21 o 
  14   4   0     3460.66     3431.59     66.75 o 
  16   4   0      257.45      211.68     25.55 o 
  18   4   0     2830.75     2888.78     77.08 o 
  20   4   0      263.91      321.95     34.25 o 
  22   4   0      342.23      376.37     41.17 o 
  24   4   0        0.21      -11.02     35.69 o 
  26   4   0        3.83       -4.45     19.79 o 
   1   5   0       68.80       68.13     10.06 o 
   3   5   0     9144.74     9005.96    123.48 o 
   5   5   0      567.76      542.79     23.29 o 
   7   5   0     1269.99     1206.55     56.91 o 
   9   5   0      944.08      910.40     35.57 o 
  11   5   0      108.63      105.96     27.46 o 
  13   5   0        2.02        2.88     12.91 o 
  15   5   0       35.97       72.11     25.46 o 
  17   5   0       23.05       12.16     22.85 o 
  19   5   0      193.94      252.72     78.96 o 
  21   5   0        6.00        5.60     27.15 o 
  23   5   0      103.56       76.64     64.69 o 
  25   5   0      286.63      307.87     51.36 o 
   0   6   0    22128.79    21514.39    661.43 o 
   2   6   0      167.44      160.94     14.46 o 
   4   6   0     2927.60     2949.34     59.34 o 
   6   6   0     1280.58     1486.39     41.21 o 
   8   6   0      887.58      897.06     33.54 o 
  10   6   0      114.85      145.42     19.98 o 
  12   6   0      333.82      318.42     46.92 o 
  14   6   0      130.64      104.33     29.96 o 
  16   6   0       94.29       52.71     62.10 o 
  18   6   0      125.13       96.89     31.42 o 
  20   6   0      243.92      212.20     42.24 o 
  22   6   0       42.10      -13.39     57.40 o 
  24   6   0       44.75       24.05     30.56 o 
   1   7   0      796.78      839.52     27.12 o 
   3   7   0      591.32      574.10     23.26 o 
   5   7   0     1694.62     1844.61     49.47 o 
   7   7   0      820.77      926.09     35.59 o 
   9   7   0      589.11      490.23     28.87 o 
  11   7   0      360.28      378.09     69.40 o 
  13   7   0      103.70      128.58     31.78 o 
  15   7   0       78.73       48.87     28.37 o 
  17   7   0       37.52       71.38     38.10 o 
  19   7   0     1181.09     1175.00     73.57 o 
  21   7   0      353.54      263.13     83.75 o 
  23   7   0        3.15       -0.60     27.68 o 
  25   7   0       18.78      -19.17     28.41 o 
   0   8   0      607.96      707.78     45.24 o 
   2   8   0     1339.27     1159.11     34.07 o 
   4   8   0       79.18       71.94     13.45 o 
   6   8   0        6.56       17.12     28.49 o 
   8   8   0     1812.11     1731.75     52.14 o 
  10   8   0       19.21       48.31     23.65 o 
  12   8   0       24.58        4.11     23.35 o 
  14   8   0      680.45      799.14    136.37 o 
  16   8   0      154.29      212.04     43.62 o 
  18   8   0      159.93      149.63     39.88 o 
  20   8   0        0.83       38.08     31.62 o 
  22   8   0       56.84       80.27     38.48 o 
  24   8   0       21.71       41.36     37.31 o 
   1   9   0      678.65      735.87     29.69 o 
   3   9   0     2379.57     2485.21     54.07 o 
   5   9   0      460.02      572.44     27.79 o 
   7   9   0       46.24       51.28     17.63 o 
   9   9   0       86.18       97.34     29.26 o 
  11   9   0       67.29       63.57     29.66 o 
  13   9   0        0.02       -9.00     24.95 o 
  15   9   0       47.43       -7.80     25.49 o 
  17   9   0        6.12       46.66     41.91 o 
  19   9   0       22.84       31.99     81.80 o 
  21   9   0      257.17      223.67     67.37 o 
   0  10   0     4748.01     4512.80    136.42 o 
   2  10   0      325.89      330.30     24.24 o 
   4  10   0      390.49      452.97     27.03 o 
   6  10   0      836.17      820.78     33.98 o 
   8  10   0      336.42      309.54     40.59 o 
  10  10   0      203.42      118.47     32.79 o 
  12  10   0      250.43      216.48     68.18 o 
  14  10   0       16.05        6.04     25.70 o 
  16  10   0       40.20       48.09     34.69 o 
  18  10   0       25.30       44.29     35.26 o 
  20  10   0       97.62      209.90     47.80 o 
   1  11   0       48.46       55.55     16.38 o 
   3  11   0     1592.16     1473.94     45.87 o 
   5  11   0       27.46       39.33     17.35 o 
   7  11   0      363.08      388.04     34.12 o 
   9  11   0      727.55      761.36     43.04 o 
  11  11   0        0.35       30.00     29.53 o 
  13  11   0       38.67      -20.87     26.44 o 
  15  11   0        5.37        0.21     29.51 o 
  17  11   0        3.85      -19.52     27.68 o 
  19  11   0       14.65       11.47     34.14 o 
   0  12   0       51.21      242.39     52.69 o 
   2  12   0      292.71      338.72     27.74 o 
   4  12   0       74.13       39.94     18.33 o 
   6  12   0      158.85      162.19     27.15 o 
   8  12   0       25.00       46.82     26.55 o 
  10  12   0       13.65        8.45     18.36 o 
  12  12   0      572.93      573.65     84.89 o 
  14  12   0        0.23       33.10     32.72 o 
  16  12   0      121.79      147.62     71.91 o 
   1  13   0      640.07      638.46     36.86 o 
   3  13   0       71.12       26.70     22.18 o 
   5  13   0       17.23       15.57     24.61 o 
   7  13   0        0.30      -23.41     17.22 o 
   9  13   0      215.63      200.50     41.76 o 
  11  13   0      171.18      225.47     45.27 o 
  13  13   0      314.31      264.75     48.39 o 
   0  14   0      146.35       99.88     41.99 o 
   2  14   0       21.68       20.65     20.80 o 
   4  14   0       72.76       41.95     27.35 o 
   6  14   0       60.16       38.26     32.06 o 
   8  14   0       13.51       25.95     30.98 o 
  10  14   0      141.52      174.58     43.96 o 
   1  15   0      233.25      169.44     49.29 o 
   3  15   0      260.34      250.93     44.45 o 
   5  15   0        0.23       21.45     29.26 o 
 -27   1   1      133.88      115.20     33.40 o 
 -25   1   1      204.01      283.07     34.50 o 
 -23   1   1        4.57        0.72     14.40 o 
 -21   1   1       62.14       60.66     16.19 o 
 -19   1   1        2.03       10.55     11.61 o 
 -17   1   1      289.08      309.99     17.79 o 
 -15   1   1      690.70      740.25     24.58 o 
 -13   1   1      294.93      304.38     12.55 o 
 -11   1   1     1714.75     1626.24     25.11 o 
  -9   1   1     2629.55     2502.80     30.50 o 
  -7   1   1     4851.67     4623.79     59.90 o 
  -5   1   1     3051.88     2893.75     39.41 o 
  -3   1   1     2214.72     1926.62     30.77 o 
  -1   1   1      432.38      417.15     13.05 o 
   1   1   1      574.46      666.47     15.20 o 
   3   1   1     3218.43     3033.11     37.79 o 
   5   1   1    41468.99    41299.27    344.85 o 
   7   1   1     7505.50     7411.03     68.55 o 
   9   1   1     2603.59     2339.72     32.19 o 
  11   1   1       32.67       33.64      7.75 o 
  13   1   1        3.40       13.64      7.20 o 
  15   1   1      415.94      449.79     17.98 o 
  17   1   1      635.98      640.77     37.78 o 
  19   1   1        3.76       -2.09     16.58 o 
  21   1   1      658.86      608.73     40.60 o 
  23   1   1      365.79      362.82     44.02 o 
  25   1   1      400.46      416.23    119.34 o 
  27   1   1        3.71       -5.26     46.94 o 
 -28   2   1      202.93      263.51     52.37 o 
 -26   2   1       88.82       91.80     26.00 o 
 -24   2   1       10.81        6.24     22.15 o 
 -22   2   1      474.44      438.76     30.82 o 
 -20   2   1      621.03      636.06     32.05 o 
 -18   2   1      177.89      192.20     19.62 o 
 -16   2   1       34.18       39.26     10.46 o 
 -14   2   1      615.28      624.80     20.94 o 
 -12   2   1      109.46      132.23      9.94 o 
 -10   2   1     2654.54     2595.55     45.61 o 
  -8   2   1    26712.73    25798.89    257.17 o 
  -6   2   1     2883.73     2674.21     46.98 o 
  -4   2   1    53032.18    53324.21    671.17 o 
  -2   2   1     3441.04     3644.65     50.70 o 
   0   2   1     9428.79     9417.08     85.09 o 
   2   2   1    16021.97    15819.54    254.74 o 
   4   2   1     7529.02     7686.42     84.48 o 
   6   2   1     3972.26     3654.22     43.83 o 
   8   2   1    18748.62    17808.79    199.00 o 
  10   2   1     1388.09     1470.49     26.44 o 
  12   2   1        6.21        2.82      6.10 o 
  14   2   1     2005.90     2023.95     35.31 o 
  16   2   1     1683.62     1694.32     34.12 o 
  18   2   1      330.33      340.32     26.03 o 
  20   2   1      449.82      441.74     36.26 o 
  22   2   1      657.68      693.52     45.08 o 
  24   2   1      640.69      731.60     57.92 o 
  26   2   1        0.18       18.05     44.99 o 
 -27   3   1      157.28      178.36     33.16 o 
 -25   3   1       52.16       56.15     25.00 o 
 -23   3   1      324.17      301.70     34.72 o 
 -21   3   1      273.34      257.02     31.41 o 
 -19   3   1      449.85      463.49     40.33 o 
 -17   3   1      547.07      499.80     26.62 o 
 -15   3   1        8.87        5.78     14.16 o 
 -13   3   1        1.81        3.60      8.77 o 
 -11   3   1      125.43      171.84     16.61 o 
  -9   3   1     6471.71     6518.64     97.81 o 
  -7   3   1     1259.16     1266.15     37.67 o 
  -5   3   1     1145.66     1108.54     46.49 o 
  -3   3   1     2443.47     2416.94     62.76 o 
  -1   3   1     1513.08     1579.44     27.09 o 
   1   3   1      642.09      679.29     20.63 o 
   3   3   1      392.26      400.00     21.44 o 
   5   3   1     3040.77     3041.88     43.71 o 
   7   3   1      251.04      225.89     12.06 o 
   9   3   1     1305.30     1182.07     30.82 o 
  11   3   1     2864.48     2836.57     44.34 o 
  13   3   1       49.96       85.25     11.02 o 
  15   3   1       52.56       61.89     11.64 o 
  17   3   1     1123.40     1133.31     38.72 o 
  19   3   1      964.25      984.22     45.00 o 
  21   3   1        1.95        2.53     18.40 o 
  23   3   1      323.19      316.96     35.64 o 
  25   3   1        8.69       37.34     25.90 o 
 -26   4   1       36.06        9.35     22.25 o 
 -24   4   1      109.33       76.71     37.11 o 
 -22   4   1      203.24      235.12     32.37 o 
 -20   4   1      208.28      267.07     30.86 o 
 -18   4   1      216.12      209.88     25.46 o 
 -16   4   1     1563.56     1579.62     43.90 o 
 -14   4   1      298.32      316.96     25.06 o 
 -12   4   1      900.30     1006.42     67.80 o 
 -10   4   1      441.95      404.98     23.22 o 
  -8   4   1     4173.43     4464.84     75.92 o 
  -6   4   1     9917.57     9830.75    131.70 o 
  -4   4   1     1799.88     1597.82     39.11 o 
  -2   4   1     1033.27      854.76     25.80 o 
   0   4   1      456.59      568.61     18.02 o 
   2   4   1     2500.70     2569.37     47.21 o 
   4   4   1    16182.92    15439.01    175.77 o 
   6   4   1     8554.17     8675.28    116.53 o 
   8   4   1     7096.61     7254.49    128.24 o 
  10   4   1     1104.67     1114.83     35.07 o 
  12   4   1    12947.65    12851.03    133.81 o 
  14   4   1     1795.72     1829.31     46.32 o 
  16   4   1      712.01      840.36     28.86 o 
  18   4   1     3033.04     3178.58     68.44 o 
  20   4   1       39.41       42.56     17.27 o 
  22   4   1       14.16       11.76     21.48 o 
  24   4   1        9.56      -32.42     46.93 o 
  26   4   1       14.88       27.85     24.99 o 
 -27   5   1        5.31       14.78     29.34 o 
 -25   5   1       30.75       35.81     30.83 o 
 -23   5   1       11.88        9.65     30.89 o 
 -21   5   1      345.22      268.16     42.01 o 
 -19   5   1       16.05       10.72     41.43 o 
 -17   5   1      617.84      648.09     37.42 o 
 -15   5   1       40.88       39.33     16.20 o 
 -13   5   1        0.05       24.16     17.66 o 
 -11   5   1     1004.57      873.98     55.16 o 
  -9   5   1    36992.08    38806.75    519.61 o 
  -7   5   1      257.96      284.55     20.38 o 
  -5   5   1    15034.55    16209.96    202.60 o 
  -3   5   1       92.48      156.73     15.28 o 
  -1   5   1     1452.05     1345.59     30.42 o 
   1   5   1        0.67        4.31      7.64 o 
   3   5   1     5386.86     5700.73     86.75 o 
   5   5   1    19436.63    20523.04    347.46 o 
   7   5   1     1733.67     1900.07     43.52 o 
   9   5   1      752.39      763.86     28.28 o 
  11   5   1      125.90      176.12     25.18 o 
  13   5   1      438.86      468.31     51.68 o 
  15   5   1       60.36       82.30     35.95 o 
  17   5   1      575.06      517.51     37.27 o 
  19   5   1      122.25       60.58     22.49 o 
  21   5   1      118.56      127.26     36.81 o 
  23   5   1        1.37       -5.93     29.51 o 
  25   5   1        8.55      -18.00     35.10 o 
 -26   6   1       14.74       56.04     45.64 o 
 -24   6   1       48.64       23.28     38.18 o 
 -22   6   1       49.65       75.35     33.34 o 
 -20   6   1        0.30       27.95     36.24 o 
 -18   6   1      115.50      130.78     64.94 o 
 -16   6   1      622.60      647.69     61.62 o 
 -14   6   1      149.31      178.97     22.55 o 
 -12   6   1      445.93      400.63     27.27 o 
 -10   6   1      844.96      947.21     36.25 o 
  -8   6   1       66.67       52.97     13.27 o 
  -6   6   1    11043.20    11602.32    159.24 o 
  -4   6   1     1047.23     1158.37     35.96 o 
  -2   6   1     1015.55     1142.38     30.20 o 
   0   6   1     2486.09     2421.90     44.46 o 
   2   6   1     8694.35     8873.13    107.76 o 
   4   6   1     2692.32     2678.33     55.67 o 
   6   6   1     3147.16     3710.74     69.11 o 
   8   6   1      359.36      357.93     22.36 o 
  10   6   1     1736.21     1655.45     69.25 o 
  12   6   1      501.62      525.33     46.16 o 
  14   6   1      696.93      741.65     53.80 o 
  16   6   1       85.89      104.13     35.18 o 
  18   6   1      462.06      479.59     52.43 o 
  20   6   1       13.20       36.47     27.66 o 
  22   6   1      265.27      284.63     64.13 o 
  24   6   1        0.99      -15.11     30.81 o 
 -25   7   1       12.07       55.34     55.29 o 
 -23   7   1      279.39      369.76     93.39 o 
 -21   7   1        4.76        0.81     29.18 o 
 -19   7   1     2081.56     1896.96     85.48 o 
 -17   7   1        1.75       -0.60     23.81 o 
 -15   7   1      362.25      374.67     43.62 o 
 -13   7   1       65.73       66.29     19.19 o 
 -11   7   1      372.37      359.66     27.40 o 
  -9   7   1      288.49      276.57     35.99 o 
  -7   7   1     3835.24     3498.59    140.22 o 
  -5   7   1     2490.47     2575.73     59.37 o 
  -3   7   1      314.66      354.76     20.11 o 
  -1   7   1     5682.64     5445.85     78.91 o 
   1   7   1     6225.71     6327.42    103.29 o 
   3   7   1     3552.23     3221.06     67.55 o 
   5   7   1        4.31       -7.82     18.54 o 
   7   7   1     1306.17     1543.85     44.73 o 
   9   7   1       73.05       52.10     30.89 o 
  11   7   1      772.53      773.36     53.35 o 
  13   7   1      406.51      532.18    162.72 o 
  15   7   1      177.50      171.35     35.05 o 
  17   7   1      164.31      133.92     36.06 o 
  19   7   1      334.21      329.20     51.78 o 
  21   7   1      375.44      486.37     58.69 o 
  23   7   1       10.05       10.38     33.34 o 
 -24   8   1        8.39       -2.44     32.99 o 
 -22   8   1      308.35      344.55     52.91 o 
 -20   8   1       81.62      104.55     35.79 o 
 -18   8   1       93.57      162.40     38.52 o 
 -16   8   1      202.46      167.77     69.15 o 
 -14   8   1        1.87      -28.32     18.88 o 
 -12   8   1      125.50      108.13     21.24 o 
 -10   8   1      592.74      631.77     40.17 o 
  -8   8   1     2249.30     2144.30     60.92 o 
  -6   8   1      297.45      358.07     27.17 o 
  -4   8   1     2850.84     2696.49     54.55 o 
  -2   8   1      268.94      332.77     20.81 o 
   0   8   1     3500.57     3167.72     62.89 o 
   2   8   1     5170.02     4984.60     77.59 o 
   4   8   1     3176.98     3148.40     59.16 o 
   6   8   1     1166.88     1201.52     46.12 o 
   8   8   1      792.00      832.56     51.18 o 
  10   8   1      916.55      900.12     57.44 o 
  12   8   1      137.35      137.21     33.39 o 
  14   8   1     1158.13      981.77     66.49 o 
  16   8   1      862.15      968.34     68.52 o 
  18   8   1        8.73       62.12     31.67 o 
  20   8   1        2.38      -35.00     38.67 o 
  22   8   1       46.19       65.37     37.42 o 
 -23   9   1       48.18       14.56     33.52 o 
 -21   9   1       87.41      172.58     43.43 o 
 -19   9   1      212.66      152.27     64.94 o 
 -17   9   1      173.11      105.50     35.00 o 
 -15   9   1     1446.65     1371.53    115.39 o 
 -13   9   1      138.88      113.62     32.76 o 
 -11   9   1      173.83      200.01     37.21 o 
  -9   9   1      706.08      696.62     37.96 o 
  -7   9   1     2984.92     2917.32     85.89 o 
  -5   9   1     1176.38     1181.89     37.85 o 
  -3   9   1      127.04      155.83     18.23 o 
  -1   9   1      324.97      339.35     22.61 o 
   1   9   1      127.18      128.49     22.00 o 
   3   9   1      466.12      470.18     25.36 o 
   5   9   1      190.24      238.64     39.78 o 
   7   9   1        1.51        9.86     20.21 o 
   9   9   1     1483.31     1413.45    103.15 o 
  11   9   1     2883.62     2808.47     99.84 o 
  13   9   1      224.83      225.45     91.93 o 
  15   9   1       13.47       57.55     32.19 o 
  17   9   1        2.63       -4.24     27.87 o 
  19   9   1       18.74       36.69     32.39 o 
  21   9   1       92.04       87.04     80.66 o 
 -22  10   1        0.52      -15.66     31.93 o 
 -20  10   1       96.09       71.90     57.23 o 
 -18  10   1      134.33       86.09     36.19 o 
 -16  10   1       60.54       41.22     32.06 o 
 -14  10   1        2.69       -2.76     28.37 o 
 -12  10   1       30.80        8.46     24.82 o 
 -10  10   1      182.29      240.77     38.54 o 
  -8  10   1       26.41       14.61     34.50 o 
  -6  10   1     4522.72     4608.35     83.65 o 
  -4  10   1       51.78       52.13     19.54 o 
  -2  10   1     1271.42     1339.71     42.53 o 
   0  10   1      635.68      640.98     30.51 o 
   2  10   1      653.80      619.82     39.67 o 
   4  10   1      773.74      770.63     38.31 o 
   6  10   1      278.30      308.68     53.65 o 
   8  10   1        6.63        1.10     10.87 o 
  10  10   1      156.90      128.69     33.99 o 
  12  10   1       37.15       40.72     30.43 o 
  14  10   1     1078.96     1078.83     73.94 o 
  16  10   1      229.31      235.00     46.77 o 
  18  10   1       33.13      -16.62     25.32 o 
  20  10   1      228.05      298.92     54.27 o 
 -19  11   1       69.55      101.59     39.18 o 
 -17  11   1       96.10       92.59     56.59 o 
 -15  11   1      281.99      334.66     80.58 o 
 -13  11   1        0.67      -17.53     51.96 o 
 -11  11   1        4.33      -12.91     24.69 o 
  -9  11   1      727.55      769.22     44.36 o 
  -7  11   1     1932.04     1935.80     54.28 o 
  -5  11   1       12.95       12.47     14.28 o 
  -3  11   1     3128.42     3227.51     69.34 o 
  -1  11   1     2836.73     2693.10     61.74 o 
   1  11   1     1866.67     1775.20     69.91 o 
   3  11   1      453.65      375.06     31.74 o 
   5  11   1      333.00      377.10     36.24 o 
   7  11   1      108.12      157.42     25.68 o 
   9  11   1       50.07       70.96     30.73 o 
  11  11   1      506.07      430.48     89.91 o 
  13  11   1       35.02       48.18     30.92 o 
  15  11   1      185.82       80.21     36.65 o 
  17  11   1       65.55       91.12     39.02 o 
 -18  12   1      136.97      186.01     45.62 o 
 -16  12   1      309.32      398.39     56.99 o 
 -14  12   1      303.72      353.72     89.10 o 
 -12  12   1       95.80       43.72     80.58 o 
 -10  12   1      213.91      164.11     47.01 o 
  -8  12   1       30.00       38.08     26.64 o 
  -6  12   1       17.75      -22.52     15.95 o 
  -4  12   1        7.95       -9.08     14.67 o 
  -2  12   1       43.74       31.33     29.58 o 
   0  12   1      670.94      689.43     35.67 o 
   2  12   1     1409.86     1362.47    145.30 o 
   4  12   1        1.47       13.26     16.50 o 
   6  12   1       57.78       41.08     27.07 o 
   8  12   1      109.09      147.96     38.94 o 
  10  12   1      652.86      619.17     59.74 o 
  12  12   1      310.69      312.05     49.20 o 
  14  12   1       11.79       14.76     30.36 o 
  16  12   1        0.04       28.68     35.33 o 
 -15  13   1       51.26       49.03     37.22 o 
 -13  13   1       60.63       81.44     25.91 o 
 -11  13   1        4.87      -21.49     18.31 o 
  -9  13   1        5.33        4.11     19.86 o 
  -7  13   1      248.00      217.43     33.78 o 
  -5  13   1       13.69        5.07     18.93 o 
  -3  13   1      114.65      103.63     20.74 o 
  -1  13   1      699.51      759.20     43.11 o 
   1  13   1       72.85       38.18     21.05 o 
   3  13   1      300.85      363.30     45.00 o 
   5  13   1      114.58      138.30     53.75 o 
   7  13   1      334.57      331.19     47.99 o 
   9  13   1        0.32      -10.88     50.51 o 
  11  13   1      114.30      180.11     43.16 o 
  13  13   1        0.01        0.14     30.93 o 
 -12  14   1      304.55      308.32     52.48 o 
 -10  14   1        8.99       21.88     22.61 o 
  -8  14   1      273.31      347.77     40.49 o 
  -6  14   1       65.19       29.76     22.58 o 
  -4  14   1      210.12      196.93     30.83 o 
  -2  14   1       60.95       40.69     19.76 o 
   0  14   1      164.34      156.16     53.42 o 
   2  14   1      145.76      120.32     38.67 o 
   4  14   1       34.34       13.70     27.39 o 
   6  14   1       70.44      107.91     36.27 o 
   8  14   1       91.55       80.89     33.97 o 
  10  14   1       57.86       51.00     56.67 o 
  -5  15   1      185.38      244.51     68.67 o 
  -3  15   1       11.84       15.56     34.53 o 
  -1  15   1       33.68       46.37     37.94 o 
   1  15   1      330.40      484.95     79.21 o 
   3  15   1       76.62      112.45     37.13 o 
 -28   0   2      121.69      150.79     51.07 o 
 -26   0   2      453.24      468.73     50.09 o 
 -24   0   2      399.19      323.37     41.16 o 
 -22   0   2       66.69       93.31     24.93 o 
 -20   0   2     1148.50     1058.41     54.39 o 
 -18   0   2      252.34      333.12     33.71 o 
 -16   0   2     1887.82     1844.68     63.14 o 
 -14   0   2     1025.57      982.89     67.55 o 
 -12   0   2     4686.53     4227.63    152.74 o 
 -10   0   2      226.82      275.43     41.67 o 
  -8   0   2     1025.04     1027.09     36.17 o 
  -6   0   2     2125.30     1898.67     48.95 o 
  -4   0   2   180172.17   183739.50   2437.52 o 
  -2   0   2    67677.67    67363.02   1294.95 o 
   0   0   2    16946.05    17743.44    247.53 o 
   2   0   2    38177.64    37788.47    402.83 o 
   4   0   2     2271.12     2330.86     39.51 o 
   6   0   2     3715.10     4116.63     62.41 o 
   8   0   2    30153.71    30720.82    770.71 o 
  10   0   2     1548.70     1527.65     38.81 o 
  12   0   2       94.72      119.41     19.82 o 
  14   0   2     3676.74     3602.89     71.33 o 
  16   0   2     1063.20     1054.06     40.07 o 
  18   0   2      423.04      498.75     37.75 o 
  20   0   2      545.71      752.55     73.62 o 
  22   0   2      334.71      340.50     59.51 o 
  24   0   2        1.28        0.00     32.26 o 
  26   0   2        3.75       18.65     36.80 o 
 -29   1   2       91.84      100.79     38.83 o 
 -27   1   2      236.96      254.34     34.76 o 
 -25   1   2      445.29      422.94     33.75 o 
 -23   1   2        6.45        3.11     14.63 o 
 -21   1   2      590.87      602.45     32.88 o 
 -19   1   2       19.56       35.86     13.38 o 
 -17   1   2      147.12      158.00     17.72 o 
 -15   1   2     2290.11     2250.90     61.73 o 
 -13   1   2     4133.21     3783.91     48.74 o 
 -11   1   2      415.89      380.80     18.85 o 
  -9   1   2     3019.80     3095.26     49.29 o 
  -7   1   2    10758.66    10578.25    125.57 o 
  -5   1   2    67655.21    71510.09    772.81 o 
  -3   1   2    52173.74    53432.72    598.41 o 
  -1   1   2      841.08      943.88     20.25 o 
   1   1   2     7862.63     8571.80    104.05 o 
   3   1   2    44944.96    44978.97    374.08 o 
   5   1   2     6020.22     5644.48     58.18 o 
   7   1   2     1246.92     1216.91     21.93 o 
   9   1   2    13610.56    13991.35    132.34 o 
  11   1   2      106.80      111.87     10.17 o 
  13   1   2       92.27      102.24     15.43 o 
  15   1   2       52.66       41.88      9.48 o 
  17   1   2       60.78       98.92     13.74 o 
  19   1   2     1306.35     1213.35     40.56 o 
  21   1   2        0.87        0.36     20.90 o 
  23   1   2      144.39      177.67     33.84 o 
  25   1   2       62.59       58.71     28.86 o 
 -28   2   2      537.58      485.67     72.03 o 
 -26   2   2        5.19      -19.32     18.06 o 
 -24   2   2      191.30      189.48     24.76 o 
 -22   2   2      593.86      594.96     33.88 o 
 -20   2   2      418.19      389.69     26.71 o 
 -18   2   2      578.47      574.63     25.56 o 
 -16   2   2      443.64      427.01     24.87 o 
 -14   2   2        4.63       27.30     10.32 o 
 -12   2   2     3317.18     3246.10     72.80 o 
 -10   2   2      160.10      199.36     18.54 o 
  -8   2   2     5549.35     5340.74    128.39 o 
  -6   2   2    17782.26    18140.30    271.78 o 
  -4   2   2     8625.36     8183.23     87.20 o 
  -2   2   2     7429.41     7251.19     95.63 o 
   0   2   2    14042.96    14150.01    141.97 o 
   2   2   2       19.21       14.11      7.52 o 
   4   2   2     8759.02     8208.68     91.17 o 
   6   2   2    10030.41     9470.39     93.28 o 
   8   2   2     4702.75     4557.07     55.64 o 
  10   2   2     4217.08     4386.26     51.92 o 
  12   2   2     3824.71     3862.03     50.27 o 
  14   2   2      443.46      482.26     36.49 o 
  16   2   2     1142.09     1076.96     31.89 o 
  18   2   2      948.25     1082.21     38.66 o 
  20   2   2       15.91       73.12     18.03 o 
  22   2   2      178.50      284.00     41.18 o 
  24   2   2       95.95       64.63     31.62 o 
  26   2   2        0.04       18.25     38.83 o 
 -27   3   2       69.85       61.09     24.82 o 
 -25   3   2     1270.95     1236.98     58.00 o 
 -23   3   2        2.10       -1.10     16.48 o 
 -21   3   2      437.48      424.31     30.06 o 
 -19   3   2      211.75      208.34     23.12 o 
 -17   3   2      762.29      798.70     33.21 o 
 -15   3   2      595.40      629.09     28.00 o 
 -13   3   2     5362.02     5334.76    118.18 o 
 -11   3   2       89.64       43.74     12.30 o 
  -9   3   2     7148.30     6809.41    101.47 o 
  -7   3   2    11860.25    11069.91    159.60 o 
  -5   3   2    11000.05    11738.66    147.01 o 
  -3   3   2     8836.53     8230.31    132.95 o 
  -1   3   2     6740.67     7065.55     78.12 o 
   1   3   2     2986.72     2726.50     33.43 o 
   3   3   2      872.60      895.71     27.80 o 
   5   3   2     1776.84     1781.40     55.46 o 
   7   3   2     4424.30     4098.84     62.93 o 
   9   3   2       30.11       19.62      9.94 o 
  11   3   2        0.52       16.35     12.44 o 
  13   3   2     4644.50     4699.38     67.04 o 
  15   3   2      475.25      555.68     24.18 o 
  17   3   2      312.94      394.59     23.38 o 
  19   3   2       46.27       58.54     17.87 o 
  21   3   2        6.92        5.55     22.06 o 
  23   3   2        6.55        1.17     22.05 o 
  25   3   2       11.24       47.71     28.89 o 
 -28   4   2      218.17      298.42     41.03 o 
 -26   4   2      114.20       79.00     36.52 o 
 -24   4   2      105.27       69.37     23.77 o 
 -22   4   2      902.77      872.36     49.64 o 
 -20   4   2       99.45       94.27     19.03 o 
 -18   4   2       48.61       62.79     19.65 o 
 -16   4   2      223.27      250.57     25.66 o 
 -14   4   2       39.89       62.91     23.39 o 
 -12   4   2      119.25      153.99     18.17 o 
 -10   4   2     5339.52     5326.60     89.45 o 
  -8   4   2     4025.43     4254.96    169.40 o 
  -6   4   2       29.06       16.70     12.80 o 
  -4   4   2      513.22      453.63     20.17 o 
  -2   4   2      250.72      234.58     16.49 o 
   0   4   2      423.36      437.13     13.96 o 
   2   4   2     2351.54     2223.40     37.33 o 
   4   4   2     6525.19     6504.56     98.22 o 
   6   4   2      280.90      249.03     20.34 o 
   8   4   2     1085.52     1176.17     26.08 o 
  10   4   2       75.43       63.55     12.65 o 
  12   4   2      501.54      570.61     27.13 o 
  14   4   2     3205.79     3239.98     55.93 o 
  16   4   2     4404.91     4385.15     77.55 o 
  18   4   2      343.30      393.71     29.26 o 
  20   4   2      598.63      642.31     37.15 o 
  22   4   2       53.78       31.21     28.60 o 
  24   4   2       20.88       62.26     42.64 o 
 -27   5   2       10.67       18.43     28.59 o 
 -25   5   2      394.54      415.28     53.19 o 
 -23   5   2       99.58      109.05     35.21 o 
 -21   5   2       41.33       41.20     27.01 o 
 -19   5   2      662.25      661.85     39.02 o 
 -17   5   2      112.62      128.40     22.34 o 
 -15   5   2      864.10      902.80     39.61 o 
 -13   5   2     2026.34     1908.74     53.52 o 
 -11   5   2       28.64       85.95     18.20 o 
  -9   5   2      132.57      129.37     16.62 o 
  -7   5   2     1472.33     1485.06     40.37 o 
  -5   5   2     6638.14     6576.58    104.78 o 
  -3   5   2     3181.50     2923.89     54.68 o 
  -1   5   2     3269.36     3258.85     49.92 o 
   1   5   2        3.83       18.93      6.80 o 
   3   5   2     9038.01     8771.42    104.46 o 
   5   5   2     3704.03     3407.65     58.68 o 
   7   5   2     1445.47     1354.58     29.39 o 
   9   5   2     2215.37     2204.68     58.27 o 
  11   5   2      477.24      520.75     51.50 o 
  13   5   2       13.28       21.95     18.07 o 
  15   5   2      371.96      363.30     33.09 o 
  17   5   2        5.14       16.56     20.45 o 
  19   5   2      521.32      507.89     33.80 o 
  21   5   2      262.67      226.58     34.00 o 
  23   5   2       47.73       87.74     55.37 o 
 -26   6   2       43.85       32.54     33.16 o 
 -24   6   2       33.58       -1.70     24.97 o 
 -22   6   2      165.72      175.77     38.83 o 
 -20   6   2      129.50       56.80     44.83 o 
 -18   6   2       30.75       33.16     19.38 o 
 -16   6   2     1478.12     1458.75     52.39 o 
 -14   6   2      423.32      428.40     31.05 o 
 -12   6   2      143.50      136.90     22.54 o 
 -10   6   2     2545.60     2407.65     59.28 o 
  -8   6   2       10.38       14.26     15.74 o 
  -6   6   2       87.24      144.59     24.55 o 
  -4   6   2       11.65       36.26     12.07 o 
  -2   6   2     8122.67     8233.28    102.73 o 
   0   6   2     6290.00     6054.15    105.48 o 
   2   6   2     3303.18     3646.76     56.04 o 
   4   6   2      602.56      614.13     24.74 o 
   6   6   2      212.53      265.80     17.83 o 
   8   6   2      810.88      859.41     41.80 o 
  10   6   2      726.89      768.21     40.14 o 
  12   6   2       82.09       64.35     22.17 o 
  14   6   2      420.30      440.55     45.02 o 
  16   6   2      551.76      575.40     42.06 o 
  18   6   2       82.12       58.80     23.29 o 
  20   6   2        3.18      -10.24     36.18 o 
  22   6   2       60.51       36.63     35.40 o 
  24   6   2       75.62       25.10     50.75 o 
 -25   7   2      226.19      116.73     87.72 o 
 -23   7   2      408.08      436.57     87.32 o 
 -21   7   2       15.76      -10.90     25.37 o 
 -19   7   2       95.82       73.19     30.52 o 
 -17   7   2       22.77       62.53     29.43 o 
 -15   7   2      266.03      215.22     25.88 o 
 -13   7   2        1.39      -19.24     12.83 o 
 -11   7   2     1959.51     2067.03     66.38 o 
  -9   7   2     1688.68     1649.39     49.83 o 
  -7   7   2      907.12      939.54     39.09 o 
  -5   7   2      111.89       85.86     16.35 o 
  -3   7   2      117.89      115.73     14.27 o 
  -1   7   2       12.95       27.53      9.20 o 
   1   7   2     1198.09     1177.94     31.63 o 
   3   7   2     6554.96     6903.43     91.98 o 
   5   7   2       77.38       58.30     15.65 o 
   7   7   2      927.21      954.37     51.99 o 
   9   7   2      846.20      758.53     51.76 o 
  11   7   2      407.79      429.38     45.64 o 
  13   7   2       21.13       24.29     25.55 o 
  15   7   2     1362.72     1394.68     75.12 o 
  17   7   2      664.92      843.39     66.55 o 
  19   7   2       84.20       73.58     33.65 o 
  21   7   2        6.34       -0.69     31.55 o 
  23   7   2      339.53      338.04     57.56 o 
 -24   8   2      239.77      183.64     42.60 o 
 -22   8   2       50.83        8.51     30.97 o 
 -20   8   2       22.17        4.85     50.02 o 
 -18   8   2        3.75       21.77     26.42 o 
 -16   8   2      116.41      112.96     33.06 o 
 -14   8   2      444.63      497.75     35.39 o 
 -12   8   2      370.52      427.77     32.76 o 
 -10   8   2      133.45      143.14     22.10 o 
  -8   8   2       57.79       58.00     16.56 o 
  -6   8   2       77.31      133.50     33.49 o 
  -4   8   2      597.21      498.44     33.07 o 
  -2   8   2      503.63      553.98     36.93 o 
   0   8   2      240.29      280.21     22.17 o 
   2   8   2      851.54      936.66     31.36 o 
   4   8   2       72.86      126.02     17.25 o 
   6   8   2      210.40      140.95     88.04 o 
   8   8   2      118.82      156.23     32.33 o 
  10   8   2      593.71      607.87     50.77 o 
  12   8   2      565.04      721.78     56.87 o 
  14   8   2        8.17       16.35     26.60 o 
  16   8   2       19.43      -46.09     30.72 o 
  18   8   2       27.11       17.82     42.48 o 
  20   8   2        0.85       14.47     33.81 o 
  22   8   2      218.18      300.25    126.63 o 
 -23   9   2       50.76       22.57     31.79 o 
 -21   9   2       92.07       95.87     39.72 o 
 -19   9   2      177.88      130.01     36.78 o 
 -17   9   2        0.57       -9.40     25.40 o 
 -15   9   2       80.14       42.59     27.33 o 
 -13   9   2       11.50      -22.92     15.28 o 
 -11   9   2      916.02      967.62     44.52 o 
  -9   9   2      122.70      108.61     21.55 o 
  -7   9   2      245.35      290.01     40.00 o 
  -5   9   2      337.13      358.39     24.43 o 
  -3   9   2     1198.67     1168.20     39.38 o 
  -1   9   2      302.99      365.58     28.84 o 
   1   9   2      574.16      577.46     26.79 o 
   3   9   2      483.26      546.78     31.02 o 
   5   9   2      953.74      919.24     39.22 o 
   7   9   2      530.72      439.32     44.53 o 
   9   9   2        0.12      -29.14     19.42 o 
  11   9   2      430.93      437.90     49.66 o 
  13   9   2       82.94       84.70     39.32 o 
  15   9   2        0.80      -25.04     30.19 o 
  17   9   2      297.49      421.64    125.99 o 
  19   9   2       45.75       37.81     36.92 o 
 -22  10   2       21.73       -1.88     28.59 o 
 -20  10   2       46.03       47.31     33.42 o 
 -18  10   2        0.05       -5.98     29.10 o 
 -16  10   2        3.46       10.28     29.47 o 
 -14  10   2       31.38       20.69     35.26 o 
 -12  10   2       41.55       17.38     25.28 o 
 -10  10   2        0.06       18.08     17.46 o 
  -8  10   2        2.38       -7.24     12.92 o 
  -6  10   2        0.03       11.36     14.35 o 
  -4  10   2     5993.64     5914.66     96.23 o 
  -2  10   2     1580.65     1625.07     45.46 o 
   0  10   2     2099.36     1994.57     50.01 o 
   2  10   2      208.52      230.95     30.59 o 
   4  10   2       59.54       88.53     30.38 o 
   6  10   2       31.78       15.09     22.04 o 
   8  10   2      438.92      410.05     46.54 o 
  10  10   2        3.26      -18.00     21.13 o 
  12  10   2      263.28      259.57     45.15 o 
  14  10   2        1.21      -37.39     24.92 o 
  16  10   2       11.34       75.29     50.34 o 
  18  10   2       12.24       16.39     38.59 o 
 -19  11   2       36.94        6.47     30.73 o 
 -17  11   2       85.53       62.02     62.91 o 
 -15  11   2       11.14       33.34     29.63 o 
 -13  11   2        4.03       18.55     29.76 o 
 -11  11   2       39.11      -22.45     24.59 o 
  -9  11   2      205.68      232.98     25.33 o 
  -7  11   2     3546.48     3353.60     73.41 o 
  -5  11   2       15.12       19.46     15.51 o 
  -3  11   2      659.94      653.07     33.42 o 
  -1  11   2      122.76      133.19     23.14 o 
   1  11   2       60.02       76.33     31.80 o 
   3  11   2       19.46        6.14     27.89 o 
   5  11   2      283.90      293.59     40.71 o 
   7  11   2      637.65      564.39     52.94 o 
   9  11   2       52.35       38.85     32.02 o 
  11  11   2        1.89      -13.71     31.21 o 
  13  11   2      145.65      195.94     41.75 o 
  15  11   2       97.85       71.46     36.33 o 
  17  11   2       89.20       14.78     42.64 o 
 -18  12   2      127.19      118.16     40.98 o 
 -16  12   2        9.45       23.31     33.51 o 
 -14  12   2      170.43      180.55     41.64 o 
 -12  12   2        9.05       19.05     35.91 o 
 -10  12   2      389.12      354.14     50.76 o 
  -8  12   2      641.59      608.28     36.59 o 
  -6  12   2       12.16       16.88     16.01 o 
  -4  12   2       31.83       32.93     17.35 o 
  -2  12   2        8.20        2.97     13.84 o 
   0  12   2      163.25      200.88     36.20 o 
   2  12   2      179.79      163.16     34.82 o 
   4  12   2      172.34      122.88     53.83 o 
   6  12   2       20.10       54.98     28.36 o 
   8  12   2       17.49       42.68     33.24 o 
  10  12   2       50.89       76.02     36.64 o 
  12  12   2       19.48        9.88     30.93 o 
  14  12   2        9.92       38.45     31.59 o 
 -15  13   2      313.08      343.18     60.15 o 
 -13  13   2        0.91        3.76     20.54 o 
 -11  13   2      292.50      292.64     37.48 o 
  -9  13   2      382.82      409.77     39.66 o 
  -7  13   2       37.34       40.84     24.57 o 
  -5  13   2      102.18      110.28     22.11 o 
  -3  13   2      214.78      262.59     39.72 o 
  -1  13   2       70.19       59.14     27.56 o 
   1  13   2       18.16      -12.11     30.08 o 
   3  13   2       76.46       42.11     28.58 o 
   5  13   2      456.83      507.43     71.43 o 
   7  13   2      143.91      161.04     40.63 o 
   9  13   2      127.83      142.99     44.59 o 
  11  13   2       10.30      -25.01     47.26 o 
 -12  14   2        7.13       -0.65     21.55 o 
 -10  14   2       41.22       58.47     26.56 o 
  -8  14   2       65.10       25.49     27.33 o 
  -6  14   2      678.53      756.89     63.74 o 
  -4  14   2        0.44        9.97     22.69 o 
  -2  14   2      127.63      166.20     37.09 o 
   0  14   2      424.61      503.11     54.21 o 
   2  14   2      238.07      242.92     41.78 o 
   4  14   2      107.29       93.32     35.04 o 
   6  14   2      120.04      161.20     59.10 o 
   8  14   2       68.60       54.54     34.05 o 
  -5  15   2      371.38      446.54     73.13 o 
  -3  15   2        0.28       29.18     37.13 o 
  -1  15   2       32.90       47.89     28.94 o 
   1  15   2       13.48       14.71     27.81 o 
 -29   1   3        0.18       29.33     22.88 o 
 -27   1   3       56.59       27.48     17.62 o 
 -25   1   3       39.60       50.20     17.75 o 
 -23   1   3        4.59       -1.38     12.44 o 
 -21   1   3       56.96       56.05     15.78 o 
 -19   1   3      187.01      178.01     19.89 o 
 -17   1   3      112.77       96.18     15.97 o 
 -15   1   3      468.85      493.08     25.32 o 
 -13   1   3     3845.16     3887.59     57.88 o 
 -11   1   3       92.50       80.73     11.85 o 
  -9   1   3     1211.65     1237.06     41.06 o 
  -7   1   3    27799.05    27520.12    265.13 o 
  -5   1   3     7862.48     8171.41     88.84 o 
  -3   1   3      122.59      145.97      8.78 o 
  -1   1   3     6764.50     6532.64     73.85 o 
   1   1   3       44.65       36.31      6.15 o 
   3   1   3     8112.62     8079.86     78.79 o 
   5   1   3     1636.57     1536.22     23.88 o 
   7   1   3      288.85      294.86     12.58 o 
   9   1   3     6599.13     6920.97     71.81 o 
  11   1   3     1533.93     1428.25     39.53 o 
  13   1   3      750.68      838.68     38.19 o 
  15   1   3      484.71      481.67     23.02 o 
  17   1   3      311.87      259.35     42.31 o 
  19   1   3       31.83       15.31     13.86 o 
  21   1   3     1097.08     1154.07    177.41 o 
  23   1   3        2.38       14.23     22.18 o 
  25   1   3        0.15      -20.10     32.10 o 
 -28   2   3      188.72      162.27     29.59 o 
 -26   2   3       20.81        6.48     15.35 o 
 -24   2   3        6.10       -3.25     19.52 o 
 -22   2   3       85.64       88.77     18.31 o 
 -20   2   3      101.74       77.46     19.19 o 
 -18   2   3      186.59      154.51     18.91 o 
 -16   2   3        4.84       16.85     11.17 o 
 -14   2   3     3129.26     2842.44     55.57 o 
 -12   2   3     1018.16     1062.59     30.75 o 
 -10   2   3      364.91      325.59     20.35 o 
  -8   2   3      978.51      947.43     27.42 o 
  -6   2   3      249.20      246.48     11.99 o 
  -4   2   3     3673.74     3780.03     48.47 o 
  -2   2   3      321.21      280.56     14.47 o 
   0   2   3     8882.26     8965.63     98.23 o 
   2   2   3     1837.01     1878.49     46.00 o 
   4   2   3       60.67       36.77      8.10 o 
   6   2   3       56.21       52.45     10.17 o 
   8   2   3       13.57       14.49      7.57 o 
  10   2   3     1470.31     1468.44     28.31 o 
  12   2   3      193.56      273.48     17.57 o 
  14   2   3        8.54       30.21      9.92 o 
  16   2   3      108.80      148.13     17.33 o 
  18   2   3     1397.19     1244.57     37.55 o 
  20   2   3      608.25      660.50     40.79 o 
  22   2   3       48.02       67.11     27.29 o 
  24   2   3        0.14      -28.86     32.75 o 
 -29   3   3       67.87       75.69     27.00 o 
 -27   3   3        0.25      -10.50     19.36 o 
 -25   3   3        3.99       -9.35     14.13 o 
 -23   3   3       33.38       17.55     14.40 o 
 -21   3   3       15.37       11.07     14.43 o 
 -19   3   3        8.34       17.22     13.49 o 
 -17   3   3       34.49       63.22     15.64 o 
 -15   3   3      199.94      248.32     20.17 o 
 -13   3   3      508.20      580.42     31.05 o 
 -11   3   3      193.45      206.29     18.93 o 
  -9   3   3     8382.87     7781.13    113.96 o 
  -7   3   3     8712.99     8802.86    121.08 o 
  -5   3   3      193.33      175.34     11.21 o 
  -3   3   3    25627.29    25900.37    265.76 o 
  -1   3   3      246.05      243.36     12.62 o 
   1   3   3     2559.56     2362.44     37.02 o 
   3   3   3     1388.16     1293.56     53.07 o 
   5   3   3      310.66      325.72     17.60 o 
   7   3   3     8136.15     8055.75     99.27 o 
   9   3   3       97.03      109.34     13.80 o 
  11   3   3        8.26        9.58      8.93 o 
  13   3   3      680.98      740.59     26.31 o 
  15   3   3       33.30       37.96     12.19 o 
  17   3   3      207.35      204.99     28.23 o 
  19   3   3        8.60       12.44     16.29 o 
  21   3   3       58.54       40.37     35.51 o 
  23   3   3        7.10        7.13     37.62 o 
 -28   4   3        0.75      -17.24     71.18 o 
 -26   4   3       15.53       11.52     33.56 o 
 -24   4   3      118.26       96.57     61.05 o 
 -22   4   3       98.31       69.50     26.66 o 
 -20   4   3      250.12      260.47     29.85 o 
 -18   4   3      119.87      123.86     22.76 o 
 -16   4   3      548.30      563.90     34.03 o 
 -14   4   3      483.26      440.40     28.54 o 
 -12   4   3        2.49       39.58     14.91 o 
 -10   4   3      639.62      716.26     29.53 o 
  -8   4   3     1365.26     1436.10     63.23 o 
  -6   4   3     2633.70     2763.84     59.05 o 
  -4   4   3     1210.59     1208.90     27.65 o 
  -2   4   3      735.18      768.34     18.69 o 
   0   4   3        3.82        1.28      4.79 o 
   2   4   3      384.36      360.94     15.45 o 
   4   4   3     2225.02     2111.41     49.99 o 
   6   4   3      458.42      503.01     27.23 o 
   8   4   3     2495.81     2406.18     59.80 o 
  10   4   3     1484.77     1425.04     43.59 o 
  12   4   3     1817.51     1789.54     46.08 o 
  14   4   3    14626.53    14630.40    157.55 o 
  16   4   3      278.29      290.15     22.09 o 
  18   4   3       89.47       75.16     24.14 o 
  20   4   3      100.61      131.84     32.79 o 
  22   4   3        6.93       24.64     39.24 o 
  24   4   3        0.31       57.56     42.97 o 
 -27   5   3        5.78      -17.73     24.42 o 
 -25   5   3        0.05        6.80     23.64 o 
 -23   5   3      152.74      124.61     32.67 o 
 -21   5   3      161.48      153.64     25.51 o 
 -19   5   3       78.07       71.68     20.97 o 
 -17   5   3       69.12       99.63     20.56 o 
 -15   5   3      735.24      709.66     42.51 o 
 -13   5   3     6067.38     5891.69    105.08 o 
 -11   5   3     1336.55     1254.30     41.83 o 
  -9   5   3     2587.85     2720.78     59.71 o 
  -7   5   3     6097.78     6233.98    124.12 o 
  -5   5   3      870.71      742.06     27.36 o 
  -3   5   3       58.30       73.40     11.48 o 
  -1   5   3      160.51      129.48     15.80 o 
   1   5   3       21.51       70.51     18.87 o 
   3   5   3       52.13       34.27      8.17 o 
   5   5   3     1069.25     1096.16     62.14 o 
   7   5   3      388.18      356.66     26.58 o 
   9   5   3       16.45       23.98     22.16 o 
  11   5   3     5010.19     5185.88    102.62 o 
  13   5   3      806.86      903.69     45.22 o 
  15   5   3      251.52      304.10     26.99 o 
  17   5   3      659.89      562.14     34.24 o 
  19   5   3       15.50       37.34     23.47 o 
  21   5   3      396.28      439.84     42.91 o 
  23   5   3       16.33       33.08     42.97 o 
 -26   6   3        1.68      -12.34     27.90 o 
 -24   6   3       38.45       54.38     29.66 o 
 -22   6   3      118.03      163.32     36.73 o 
 -20   6   3      620.48      577.33     39.87 o 
 -18   6   3      166.47      170.36     26.21 o 
 -16   6   3     2707.98     2575.80     69.92 o 
 -14   6   3      811.29      855.20     81.71 o 
 -12   6   3      414.44      430.18     42.92 o 
 -10   6   3      235.11      311.85     24.64 o 
  -8   6   3      217.81      243.39     21.80 o 
  -6   6   3      560.59      548.34     26.20 o 
  -4   6   3     1825.73     1940.24     45.66 o 
  -2   6   3       21.60       32.76      9.18 o 
   0   6   3      251.84      294.37     16.05 o 
   2   6   3     5882.26     6087.07     72.09 o 
   4   6   3      100.39       99.98     17.76 o 
   6   6   3     1575.76     1576.66     50.21 o 
   8   6   3      376.44      328.68     46.17 o 
  10   6   3     1356.38     1309.63     50.99 o 
  12   6   3      247.83      248.57     59.12 o 
  14   6   3     2257.14     2398.27    102.27 o 
  16   6   3      146.06       89.49     25.82 o 
  18   6   3       55.83        7.30     21.85 o 
  20   6   3      233.21      231.45     41.44 o 
  22   6   3      140.78      174.82     33.55 o 
 -25   7   3       12.68        0.88     28.30 o 
 -23   7   3       56.12       43.62     56.50 o 
 -21   7   3       48.61       34.86     41.75 o 
 -19   7   3       56.42       12.19     16.95 o 
 -17   7   3       52.65       20.96     33.24 o 
 -15   7   3      191.28      226.81     27.16 o 
 -13   7   3      384.10      407.94     31.71 o 
 -11   7   3     4767.26     4692.73     93.75 o 
  -9   7   3      124.96      132.96     20.07 o 
  -7   7   3       19.08        5.65     13.08 o 
  -5   7   3     4406.74     4213.81     78.33 o 
  -3   7   3     4662.68     4846.53     74.41 o 
  -1   7   3      277.06      263.49     22.37 o 
   1   7   3       67.34      106.02     12.21 o 
   3   7   3     1326.51     1345.14     40.50 o 
   5   7   3     3960.00     3788.81    102.24 o 
   7   7   3     1617.47     1462.95     52.74 o 
   9   7   3      248.25      197.66     28.02 o 
  11   7   3      474.41      440.23     36.64 o 
  13   7   3      191.11      172.88     28.78 o 
  15   7   3      286.77      313.48     36.53 o 
  17   7   3       81.44       92.90     28.02 o 
  19   7   3       12.70      -26.72     21.69 o 
  21   7   3       54.94       73.15     54.80 o 
 -24   8   3      266.87      234.92     47.32 o 
 -22   8   3        3.39       -2.16     36.80 o 
 -20   8   3        7.73       -2.68     25.84 o 
 -18   8   3      200.03      233.24     47.26 o 
 -16   8   3      141.85      196.53     34.70 o 
 -14   8   3      713.85      722.21     41.40 o 
 -12   8   3      297.58      348.42     30.96 o 
 -10   8   3        5.62        4.18     20.51 o 
  -8   8   3      362.00      328.82     27.27 o 
  -6   8   3      327.26      302.63     24.58 o 
  -4   8   3     3199.85     3219.78     60.96 o 
  -2   8   3       89.50       81.56     15.54 o 
   0   8   3     5357.20     5399.35     80.87 o 
   2   8   3     1722.54     1803.97     56.21 o 
   4   8   3     1190.77     1165.98     58.05 o 
   6   8   3     1488.84     1505.39    112.48 o 
   8   8   3      157.89      145.26     41.75 o 
  10   8   3       15.30       14.57     26.75 o 
  12   8   3      415.34      455.75     50.92 o 
  14   8   3       30.54       -6.18     29.39 o 
  16   8   3      181.14      301.09     65.83 o 
  18   8   3        0.12      -42.91     30.57 o 
  20   8   3       54.21      144.12     43.19 o 
 -23   9   3        1.81      -45.62     38.10 o 
 -21   9   3       23.93        1.91     29.06 o 
 -19   9   3      110.25      108.60     35.56 o 
 -17   9   3        0.23       -6.99     24.13 o 
 -15   9   3      579.28      652.40     41.69 o 
 -13   9   3      327.95      339.50     34.29 o 
 -11   9   3     2112.31     2151.27     65.70 o 
  -9   9   3     1481.40     1366.71     50.56 o 
  -7   9   3        0.57        8.32     13.23 o 
  -5   9   3      849.45      803.85     36.61 o 
  -3   9   3      960.68      992.20     34.84 o 
  -1   9   3     1633.74     1631.14     42.94 o 
   1   9   3     1169.71     1097.23     86.85 o 
   3   9   3     1662.71     1513.51     68.37 o 
   5   9   3     1408.28     1358.85     87.82 o 
   7   9   3     1234.03     1155.33     63.47 o 
   9   9   3       35.69       89.37     92.01 o 
  11   9   3     1063.57     1044.57     67.65 o 
  13   9   3       11.58       27.03     29.87 o 
  15   9   3      227.43      209.89     51.48 o 
  17   9   3       31.65       26.26     39.24 o 
  19   9   3        3.52      -19.13     34.46 o 
 -22  10   3      202.10      190.79     43.89 o 
 -20  10   3       52.27       21.87     29.12 o 
 -18  10   3       57.15       50.44     30.54 o 
 -16  10   3      112.86      128.65     40.29 o 
 -14  10   3       94.28       96.12     26.31 o 
 -12  10   3     1237.27     1238.92     53.32 o 
 -10  10   3      152.79      111.43     24.94 o 
  -8  10   3      522.18      527.78     31.36 o 
  -6  10   3     4909.12     4771.51     85.85 o 
  -4  10   3     1668.41     1691.81     71.44 o 
  -2  10   3       48.57      106.36     21.88 o 
   0  10   3     1240.42     1209.55    153.66 o 
   2  10   3       20.26       12.79     28.45 o 
   4  10   3       41.85       32.21     26.91 o 
   6  10   3        2.52       17.42     34.62 o 
   8  10   3        1.95       20.41     24.04 o 
  10  10   3      591.33      630.22     57.17 o 
  12  10   3       45.82       -2.66     40.45 o 
  14  10   3      488.62      570.83    117.72 o 
  16  10   3        4.44       10.96     31.21 o 
  18  10   3       19.39       36.47     38.43 o 
 -19  11   3       19.12       43.36     34.85 o 
 -17  11   3        1.56        5.57     28.51 o 
 -15  11   3        4.74      -17.09     29.83 o 
 -13  11   3      196.24      276.46     45.03 o 
 -11  11   3      926.69     1104.96    102.81 o 
  -9  11   3        0.43       -2.42     14.08 o 
  -7  11   3       44.15       39.33     16.53 o 
  -5  11   3      468.82      523.24     31.54 o 
  -3  11   3      431.04      504.65     37.45 o 
  -1  11   3      339.66      372.84     42.53 o 
   1  11   3      476.21      401.81     67.86 o 
   3  11   3      210.09      218.12     36.22 o 
   5  11   3       72.68       87.22     62.58 o 
   7  11   3      987.57      980.33     67.24 o 
   9  11   3      245.30      261.89     44.97 o 
  11  11   3      131.07      141.26     42.07 o 
  13  11   3       22.32       27.90     28.90 o 
  15  11   3      477.71      569.06     83.10 o 
 -18  12   3       46.25       43.61     34.52 o 
 -16  12   3       68.87       91.51     39.51 o 
 -14  12   3      566.37      555.21     57.15 o 
 -12  12   3       33.07       27.38     23.24 o 
 -10  12   3      116.07      109.87     21.94 o 
  -8  12   3      327.33      275.20     28.88 o 
  -6  12   3      250.07      286.50     33.38 o 
  -4  12   3      496.30      440.21     46.88 o 
  -2  12   3      636.99      657.72     53.98 o 
   0  12   3      104.55      102.15     29.66 o 
   2  12   3      515.15      590.09     58.62 o 
   4  12   3      301.56      400.29     48.78 o 
   6  12   3      977.01     1021.61     71.04 o 
   8  12   3       65.96       57.50     29.19 o 
  10  12   3        7.43        6.20     26.87 o 
  12  12   3       33.08       80.95     36.03 o 
  14  12   3       80.99      153.84     42.20 o 
 -15  13   3        2.62      -28.82     29.46 o 
 -13  13   3       12.66       48.92     24.14 o 
 -11  13   3       10.90        2.55     24.65 o 
  -9  13   3       44.89       86.13     24.58 o 
  -7  13   3      157.85      158.23     28.39 o 
  -5  13   3      115.85       80.51     65.10 o 
  -3  13   3      493.19      522.36     51.88 o 
  -1  13   3       59.45       60.27     28.00 o 
   1  13   3      360.05      393.46     64.53 o 
   3  13   3      395.14      385.76     61.29 o 
   5  13   3       61.20       68.43     30.68 o 
   7  13   3      217.57      287.05     46.73 o 
   9  13   3       84.57       93.79     35.84 o 
  11  13   3       61.59       93.50     38.75 o 
 -10  14   3      269.38      297.04     50.26 o 
  -8  14   3        2.57       20.43     34.70 o 
  -6  14   3      411.80      386.10     48.56 o 
  -4  14   3      131.62      171.56     35.80 o 
  -2  14   3       13.77       45.32     50.42 o 
   0  14   3      142.52       90.81     32.44 o 
   2  14   3      132.87      111.20     35.24 o 
   4  14   3       49.88       51.60     27.99 o 
   6  14   3        9.54       51.93     47.91 o 
 -30   0   4      145.55      137.50     36.33 o 
 -28   0   4      225.99      200.42     37.95 o 
 -26   0   4      183.55      183.52     35.70 o 
 -24   0   4      363.35      396.02     60.24 o 
 -22   0   4      193.89      202.92     70.45 o 
 -20   0   4      361.15      308.82     36.07 o 
 -18   0   4     2446.04     2356.99     80.05 o 
 -16   0   4       11.76       -3.63     35.83 o 
 -14   0   4      273.64      262.51     27.89 o 
 -12   0   4    11321.93    11452.42    193.64 o 
 -10   0   4      402.82      336.74     25.53 o 
  -8   0   4     5156.33     4565.53     90.51 o 
  -6   0   4     6618.52     6350.01    164.57 o 
  -4   0   4     1052.71     1144.27     53.37 o 
  -2   0   4     1839.48     1773.19     45.31 o 
   0   0   4       81.84       68.37      9.57 o 
   2   0   4     4643.36     4503.93     67.11 o 
   4   0   4     2132.44     2101.17     45.15 o 
   6   0   4     4642.61     5202.23    104.50 o 
   8   0   4     7518.71     7359.25    141.31 o 
  10   0   4      285.01      347.32     26.60 o 
  12   0   4      752.49      871.37     75.63 o 
  14   0   4      514.91      484.67     37.52 o 
  16   0   4      966.56      996.83     56.68 o 
  18   0   4      906.11      919.90     83.19 o 
  20   0   4      178.51      225.94     34.49 o 
 -29   1   4        0.53        0.89     16.88 o 
 -27   1   4       32.54       18.73     16.70 o 
 -25   1   4      159.65      163.21     25.11 o 
 -23   1   4      227.70      184.54     32.86 o 
 -21   1   4       67.47       38.65     13.34 o 
 -19   1   4        7.51        5.01     13.57 o 
 -17   1   4        9.49       21.87     11.63 o 
 -15   1   4        4.27        6.91     10.05 o 
 -13   1   4       14.55       12.63      8.82 o 
 -11   1   4     1666.87     1567.37     36.86 o 
  -9   1   4     3660.45     3544.74     50.15 o 
  -7   1   4      653.52      772.56     20.44 o 
  -5   1   4     1924.38     1921.86     32.72 o 
  -3   1   4     2724.39     2502.66     46.21 o 
  -1   1   4    10619.89    10648.60    100.67 o 
   1   1   4     1929.65     1940.52     28.05 o 
   3   1   4    12208.12    12764.28    109.95 o 
   5   1   4    44564.82    46949.07    361.02 o 
   7   1   4      422.93      344.09     16.45 o 
   9   1   4     1185.68     1229.96     25.69 o 
  11   1   4      304.05      257.09     21.20 o 
  13   1   4      652.56      766.55     27.13 o 
  15   1   4      237.60      276.01     22.53 o 
  17   1   4      125.07      116.14     18.28 o 
  19   1   4      232.34      183.22     21.97 o 
  21   1   4        3.04       55.29     39.40 o 
  23   1   4        0.07       -0.97     32.10 o 
 -28   2   4      378.05      317.48     31.89 o 
 -26   2   4      157.50      182.39     34.43 o 
 -24   2   4        0.04        8.38     14.19 o 
 -22   2   4       42.16       40.17     16.16 o 
 -20   2   4     1876.46     1841.95     52.37 o 
 -18   2   4        1.69        7.76     11.60 o 
 -16   2   4     2563.78     2872.43     59.39 o 
 -14   2   4      342.15      409.30     28.46 o 
 -12   2   4     2942.59     2670.53     57.20 o 
 -10   2   4      581.61      651.61     18.31 o 
  -8   2   4      711.02      787.96     22.59 o 
  -6   2   4     1555.47     1664.98     30.90 o 
  -4   2   4    14730.61    15072.43    154.56 o 
  -2   2   4    12442.14    12511.09    155.55 o 
   0   2   4     1228.49     1149.20     25.69 o 
   2   2   4     8910.16     9520.92    107.32 o 
   4   2   4     2680.25     2780.95     38.08 o 
   6   2   4     2718.70     2373.12     35.09 o 
   8   2   4      387.23      382.54     17.78 o 
  10   2   4       61.52       66.65     11.23 o 
  12   2   4        1.12       17.68     11.54 o 
  14   2   4       21.59       27.25     11.67 o 
  16   2   4       34.21       34.62     13.72 o 
  18   2   4       15.13       -3.05     14.65 o 
  20   2   4        0.97       15.95     21.25 o 
  22   2   4        8.59       53.83     38.10 o 
 -29   3   4      125.89       94.25     26.75 o 
 -27   3   4      176.05      184.25     25.82 o 
 -25   3   4      490.62      407.68     32.50 o 
 -23   3   4      667.91      708.88     38.53 o 
 -21   3   4       57.90       65.41     17.88 o 
 -19   3   4      275.10      291.14     25.13 o 
 -17   3   4      637.42      630.96     35.71 o 
 -15   3   4      133.18      131.99     20.42 o 
 -13   3   4     4541.41     4345.31     83.92 o 
 -11   3   4     3872.61     3824.46     73.62 o 
  -9   3   4    13441.92    12945.09    229.28 o 
  -7   3   4        8.69        1.58      6.49 o 
  -5   3   4      974.33      968.59     21.24 o 
  -3   3   4      593.38      696.66     30.07 o 
  -1   3   4     3605.14     3362.08     50.86 o 
   1   3   4     2466.90     2398.84     50.17 o 
   3   3   4      732.97      688.98     28.09 o 
   5   3   4     1218.36     1281.99     28.84 o 
   7   3   4     6050.86     5829.45     81.88 o 
   9   3   4     1657.28     1656.69     41.21 o 
  11   3   4        0.74        5.48     10.32 o 
  13   3   4     2578.77     2688.71     51.58 o 
  15   3   4        0.19       -5.40     17.95 o 
  17   3   4     1597.69     1743.73     52.12 o 
  19   3   4       79.14      143.47     31.72 o 
  21   3   4       19.85       14.16     24.92 o 
  23   3   4       30.49       78.47     45.24 o 
 -28   4   4        5.82       21.24     42.07 o 
 -26   4   4      188.89      184.01     45.60 o 
 -24   4   4      113.44      114.52     26.48 o 
 -22   4   4       40.14       14.11     17.96 o 
 -20   4   4     1228.26     1262.97     50.81 o 
 -18   4   4       53.48       43.95     17.85 o 
 -16   4   4      326.85      368.63     40.91 o 
 -14   4   4      813.84      752.15     70.06 o 
 -12   4   4     3461.64     3541.94     72.99 o 
 -10   4   4     3684.90     3794.56    167.05 o 
  -8   4   4      930.62     1032.13     33.44 o 
  -6   4   4     4171.39     4485.29     62.48 o 
  -4   4   4     4321.21     4308.80     59.02 o 
  -2   4   4      345.38      285.69     11.84 o 
   0   4   4        1.48        0.18      8.17 o 
   2   4   4       30.70       30.23      7.27 o 
   4   4   4       34.38       39.79     14.23 o 
   6   4   4      815.57      816.91     34.81 o 
   8   4   4        7.94       43.63     15.90 o 
  10   4   4      511.04      550.81     34.09 o 
  12   4   4     3843.46     3660.79     71.91 o 
  14   4   4      332.23      438.81     29.56 o 
  16   4   4      182.07      127.73     21.58 o 
  18   4   4      222.04      186.25     51.16 o 
  20   4   4        3.37        3.28     23.65 o 
  22   4   4       46.04        8.76     37.94 o 
 -27   5   4       14.17       57.86     30.66 o 
 -25   5   4       47.36       36.25     21.62 o 
 -23   5   4      315.27      261.69     41.35 o 
 -21   5   4      153.05      177.59     27.50 o 
 -19   5   4       57.20       74.93     20.49 o 
 -17   5   4       18.94       29.63     16.58 o 
 -15   5   4       22.72        9.92     14.31 o 
 -13   5   4     1943.16     2058.44     56.80 o 
 -11   5   4      737.67      835.02     34.30 o 
  -9   5   4      498.07      474.28     26.56 o 
  -7   5   4     2113.47     2077.48     48.76 o 
  -5   5   4       15.18       18.10      8.27 o 
  -3   5   4      692.20      761.86     20.24 o 
  -1   5   4     3863.83     3842.08     49.63 o 
   1   5   4      642.27      667.82     33.01 o 
   3   5   4     1025.85     1166.50     27.27 o 
   5   5   4      178.74      177.07     21.12 o 
   7   5   4     2672.85     2412.09     62.69 o 
   9   5   4       10.27       21.29     16.80 o 
  11   5   4     1164.23     1157.25     59.30 o 
  13   5   4     1012.69     1093.65     49.60 o 
  15   5   4      115.20      150.37     21.90 o 
  17   5   4       19.31      -20.89     13.92 o 
  19   5   4      169.12      168.42     30.94 o 
  21   5   4        0.28      -33.60     24.36 o 
 -26   6   4      124.39       75.31     36.14 o 
 -24   6   4        8.97       44.17     28.91 o 
 -22   6   4       23.67        4.16     19.51 o 
 -20   6   4      137.21       97.46     22.98 o 
 -18   6   4     1602.79     1465.71     54.87 o 
 -16   6   4      419.44      413.93     32.54 o 
 -14   6   4     1653.76     1662.98     93.05 o 
 -12   6   4     1568.92     1572.59     50.05 o 
 -10   6   4      102.97       49.41     25.88 o 
  -8   6   4     1832.43     1904.31     54.46 o 
  -6   6   4     3304.82     3126.28     63.25 o 
  -4   6   4      177.90      187.47     15.35 o 
  -2   6   4     1133.79     1187.42     27.09 o 
   0   6   4      145.46      127.14     18.39 o 
   2   6   4     2993.07     2955.98     68.13 o 
   4   6   4     1832.26     1862.42     55.42 o 
   6   6   4       85.77       65.35     19.83 o 
   8   6   4     1951.90     1980.75     61.19 o 
  10   6   4     4513.36     4552.44     99.49 o 
  12   6   4     2545.07     2674.30     77.12 o 
  14   6   4       16.08       14.67     19.50 o 
  16   6   4      406.03      404.78     32.57 o 
  18   6   4      105.18      114.40     36.06 o 
  20   6   4        9.71      -12.12     22.54 o 
 -25   7   4        7.53      -28.39     27.40 o 
 -23   7   4        0.10       29.55     28.51 o 
 -21   7   4       32.02       49.54     22.85 o 
 -19   7   4      128.17      112.23     24.49 o 
 -17   7   4     1953.52     1950.36     78.27 o 
 -15   7   4     1047.16      944.18     63.95 o 
 -13   7   4     2409.26     2513.46     68.19 o 
 -11   7   4       92.62      152.23     26.10 o 
  -9   7   4      389.19      465.49     88.58 o 
  -7   7   4       15.39       16.59     13.67 o 
  -5   7   4        0.08       23.30     11.47 o 
  -3   7   4       22.40       38.22     12.01 o 
  -1   7   4     1915.74     1974.54     41.62 o 
   1   7   4      304.55      282.69     25.91 o 
   3   7   4      274.48      296.35     27.63 o 
   5   7   4     1670.16     1683.98     55.31 o 
   7   7   4     1075.36     1107.23     50.13 o 
   9   7   4      966.91     1022.86     98.98 o 
  11   7   4     1919.80     1895.97     87.61 o 
  13   7   4       40.81       32.55     22.86 o 
  15   7   4      113.15       71.65     43.94 o 
  17   7   4        6.96        5.88     21.00 o 
  19   7   4        4.16       21.42     24.60 o 
 -24   8   4       13.56        4.79     27.77 o 
 -22   8   4        2.52        7.26     25.19 o 
 -20   8   4       18.43       30.22     20.76 o 
 -18   8   4        2.75        9.47     19.87 o 
 -16   8   4     1612.57     1589.34     58.17 o 
 -14   8   4      365.79      430.42     56.70 o 
 -12   8   4       65.50       66.73     20.03 o 
 -10   8   4      909.25      905.32     42.35 o 
  -8   8   4      296.08      349.42     27.75 o 
  -6   8   4      619.32      661.50     29.32 o 
  -4   8   4     2153.79     2297.30     86.98 o 
  -2   8   4      140.85      168.74     35.57 o 
   0   8   4        0.34      -18.13     15.20 o 
   2   8   4     1027.95      954.03     53.34 o 
   4   8   4      356.63      371.24     40.32 o 
   6   8   4       53.28       42.48     19.74 o 
   8   8   4      770.84      737.09     44.11 o 
  10   8   4        5.22        2.71     18.26 o 
  12   8   4      102.29      173.28     31.22 o 
  14   8   4       50.85       40.12     23.02 o 
  16   8   4       69.44       97.32     33.75 o 
  18   8   4       73.40       56.39     27.98 o 
 -23   9   4        2.20       15.94     30.62 o 
 -21   9   4        0.13      -13.57     25.18 o 
 -19   9   4       78.13       33.38     29.17 o 
 -17   9   4       27.18        4.43     20.89 o 
 -15   9   4      241.36      214.59     29.84 o 
 -13   9   4       41.03       63.05     41.69 o 
 -11   9   4      917.23      865.48     43.61 o 
  -9   9   4      109.27      102.11     37.25 o 
  -7   9   4      343.96      365.92     25.59 o 
  -5   9   4      529.66      565.77     36.67 o 
  -3   9   4      574.12      591.11     62.54 o 
  -1   9   4        0.11       42.38     21.47 o 
   1   9   4      228.68      220.47     34.07 o 
   3   9   4       24.15       26.21     21.62 o 
   5   9   4     3828.91     3434.59    109.53 o 
   7   9   4      181.76      274.92     41.91 o 
   9   9   4      590.91      522.45     51.32 o 
  11   9   4       21.85       20.31     27.49 o 
  13   9   4      239.85      242.61     44.59 o 
  15   9   4        8.55      -14.84     31.16 o 
  17   9   4      434.79      540.65     63.91 o 
 -22  10   4       57.63       97.31     44.75 o 
 -20  10   4       87.50      184.65     40.57 o 
 -18  10   4        3.52       38.97     27.99 o 
 -16  10   4       29.14       22.40     21.84 o 
 -14  10   4       20.12       27.89     21.00 o 
 -12  10   4        5.14        4.48     19.04 o 
 -10  10   4     1620.23     1556.33     69.84 o 
  -8  10   4     2193.25     2233.03     57.26 o 
  -6  10   4     1398.39     1369.75     53.59 o 
  -4  10   4        2.44       -8.76     16.48 o 
  -2  10   4     1417.78     1429.50     90.42 o 
   0  10   4      327.17      308.71     39.14 o 
   2  10   4      961.07      873.25     93.73 o 
   4  10   4      289.62      272.08     39.32 o 
   6  10   4      914.85      812.86    102.32 o 
   8  10   4      791.41      647.09     57.24 o 
  10  10   4      134.56      166.33     39.64 o 
  12  10   4       45.65       83.16     33.49 o 
  14  10   4        4.94      -12.25     35.43 o 
  16  10   4      153.97      179.43     44.60 o 
 -19  11   4       39.37       38.20     32.14 o 
 -17  11   4       18.46       15.36     30.28 o 
 -15  11   4        8.07       -4.23     20.58 o 
 -13  11   4        1.96        0.91     20.60 o 
 -11  11   4      182.87      169.91     28.72 o 
  -9  11   4      679.96      729.47     45.85 o 
  -7  11   4     1180.31     1126.74     52.31 o 
  -5  11   4      786.75      729.64     54.60 o 
  -3  11   4      118.89      122.44     30.61 o 
  -1  11   4       57.99       55.61     24.15 o 
   1  11   4      151.77      172.46     33.83 o 
   3  11   4        0.05       24.82     23.58 o 
   5  11   4       52.81       44.53     27.60 o 
   7  11   4      326.29      327.84     46.54 o 
   9  11   4       13.51      -17.80     23.68 o 
  11  11   4      160.50      118.78     36.65 o 
  13  11   4        0.97        2.79     28.54 o 
 -18  12   4      218.69      257.47     68.83 o 
 -16  12   4       42.28       56.86     34.31 o 
 -14  12   4      144.77      121.44     63.72 o 
 -12  12   4      167.82      150.28     30.02 o 
 -10  12   4        3.20      -12.90     16.90 o 
  -8  12   4      803.69      856.29     50.83 o 
  -6  12   4        2.08       24.20     21.33 o 
  -4  12   4      125.31       93.04     43.05 o 
  -2  12   4        0.05       -3.29     20.75 o 
   0  12   4      141.98      163.41     35.93 o 
   2  12   4        0.03       -7.58     19.87 o 
   4  12   4        2.85      -13.88     22.86 o 
   6  12   4      226.27      192.65     45.48 o 
   8  12   4       33.38       48.82     29.06 o 
  10  12   4       79.05       71.70     34.43 o 
  12  12   4       63.48       69.91     36.44 o 
 -15  13   4      187.54      107.98     65.34 o 
 -13  13   4      477.34      570.82     59.78 o 
 -11  13   4        1.39       -1.04     20.62 o 
  -9  13   4        1.19      -15.75     18.45 o 
  -7  13   4       45.85       63.04     27.70 o 
  -5  13   4      266.02      234.23     40.08 o 
  -3  13   4        7.52       14.05     34.37 o 
  -1  13   4       68.63       92.65     30.78 o 
   1  13   4        9.72       23.93     26.08 o 
   3  13   4        5.74       17.48     25.88 o 
   5  13   4       23.28       27.82     26.84 o 
   7  13   4       56.82       62.94     44.99 o 
   9  13   4       49.47       48.93     33.73 o 
 -10  14   4      387.58      475.41     78.32 o 
  -8  14   4       37.74       14.72     33.56 o 
  -6  14   4        0.80       -5.33     27.73 o 
  -4  14   4      115.98      112.70     33.48 o 
  -2  14   4      334.60      466.66     54.90 o 
   0  14   4       95.42      173.46     39.02 o 
   2  14   4       36.17       27.44     27.32 o 
   4  14   4        0.25       36.98     46.53 o 
 -29   1   5       50.87       64.83     20.29 o 
 -27   1   5       60.44       61.25     18.27 o 
 -25   1   5       35.96       44.55     16.69 o 
 -23   1   5      117.06       91.16     16.30 o 
 -21   1   5       17.12       22.87     14.15 o 
 -19   1   5      176.70      228.11     22.68 o 
 -17   1   5      777.03      742.97     32.10 o 
 -15   1   5     1627.49     1675.87     43.86 o 
 -13   1   5      268.16      327.48     20.91 o 
 -11   1   5    10163.12    10435.33    119.46 o 
  -9   1   5      627.78      626.41     31.90 o 
  -7   1   5     2649.94     2685.76     52.08 o 
  -5   1   5      141.22      143.42     13.81 o 
  -3   1   5     3462.70     3192.97     58.13 o 
  -1   1   5     2630.18     2727.12     37.13 o 
   1   1   5     4887.93     4979.96     53.00 o 
   3   1   5     2753.13     2761.59     36.45 o 
   5   1   5     1464.70     1617.12     27.73 o 
   7   1   5     1830.95     1804.71     31.09 o 
   9   1   5        4.85        3.54      8.26 o 
  11   1   5       60.67       84.26     14.92 o 
  13   1   5      883.89      954.16     41.19 o 
  15   1   5       21.15       -2.09     13.91 o 
  17   1   5      624.20      633.14     40.35 o 
  19   1   5      101.17      119.05     29.16 o 
 -28   2   5        3.01       -3.75     16.22 o 
 -26   2   5       38.67       34.81     16.92 o 
 -24   2   5       20.34       24.83     16.94 o 
 -22   2   5      101.26      103.84     19.46 o 
 -20   2   5       76.75      105.12     19.23 o 
 -18   2   5      687.45      679.69     33.05 o 
 -16   2   5      124.19       96.40     17.74 o 
 -14   2   5     1258.01     1375.42     45.15 o 
 -12   2   5      438.38      473.74     17.16 o 
 -10   2   5     1521.48     1529.74     32.19 o 
  -8   2   5     8792.12     9047.99    142.59 o 
  -6   2   5     3120.49     3199.62     48.76 o 
  -4   2   5       17.52       11.58      8.95 o 
  -2   2   5      233.95      250.71      9.77 o 
   0   2   5     2598.22     2544.93     50.15 o 
   2   2   5     3168.71     3058.55     55.00 o 
   4   2   5       10.48        5.29      5.86 o 
   6   2   5       62.11       86.94     10.20 o 
   8   2   5      657.36      609.18     27.07 o 
  10   2   5        1.10       -8.01     14.18 o 
  12   2   5      213.62      287.53     23.19 o 
  14   2   5      789.20      764.63     40.78 o 
  16   2   5      523.97      582.77     38.69 o 
  18   2   5      176.49      224.49     32.81 o 
  20   2   5       43.89       65.37     30.56 o 
 -29   3   5       53.33       66.69     22.81 o 
 -27   3   5       12.38       14.55     23.11 o 
 -25   3   5       81.74      109.61     25.44 o 
 -23   3   5        0.16      -21.82     15.78 o 
 -21   3   5       32.12       19.62     17.87 o 
 -19   3   5      195.08      218.11     26.46 o 
 -17   3   5        2.64        0.58     14.70 o 
 -15   3   5      107.79      121.20     19.17 o 
 -13   3   5     1543.82     1574.11     47.60 o 
 -11   3   5     2153.71     2101.99     39.61 o 
  -9   3   5      102.10      140.54     12.55 o 
  -7   3   5     5585.59     5865.73     76.17 o 
  -5   3   5      197.97      217.78     12.47 o 
  -3   3   5     1048.80     1155.22     29.48 o 
  -1   3   5     4553.52     4947.99     69.43 o 
   1   3   5      831.02      809.51     23.48 o 
   3   3   5       14.18       47.33     13.97 o 
   5   3   5        3.12        0.25      9.21 o 
   7   3   5      343.33      373.95     26.49 o 
   9   3   5     1922.64     1879.13     47.32 o 
  11   3   5      100.24      113.85     18.00 o 
  13   3   5      341.44      303.81     25.26 o 
  15   3   5      106.67      117.93     21.06 o 
  17   3   5       67.31       61.28     20.79 o 
  19   3   5        0.08        4.13     20.04 o 
  21   3   5       39.59       62.24     29.12 o 
 -28   4   5      189.88      206.18     55.17 o 
 -26   4   5       55.81       65.65     24.63 o 
 -24   4   5       41.13       51.88     25.18 o 
 -22   4   5       31.41        1.26     17.97 o 
 -20   4   5      529.96      504.08     36.81 o 
 -18   4   5       14.74       -2.05     14.09 o 
 -16   4   5     1348.70     1266.58     46.90 o 
 -14   4   5      245.34      243.60     46.68 o 
 -12   4   5     3585.67     3499.69     73.93 o 
 -10   4   5      548.46      617.46     29.09 o 
  -8   4   5     2371.24     2236.38     42.21 o 
  -6   4   5      497.73      606.33     20.40 o 
  -4   4   5        7.20        7.91      6.33 o 
  -2   4   5     3937.02     3952.47     61.90 o 
   0   4   5      271.34      317.30     18.53 o 
   2   4   5     2704.80     2581.58     60.09 o 
   4   4   5        5.63        8.64     10.79 o 
   6   4   5     1060.77     1143.08     41.43 o 
   8   4   5     1766.31     1707.33     53.56 o 
  10   4   5     1299.29     1183.68     47.10 o 
  12   4   5      735.40      696.28     34.60 o 
  14   4   5       29.50       39.75     16.41 o 
  16   4   5        5.64       -1.79     17.27 o 
  18   4   5        0.68      -11.85     16.65 o 
  20   4   5       39.15       72.73     44.10 o 
 -27   5   5        0.00        0.94     20.88 o 
 -25   5   5      338.21      301.05     36.67 o 
 -23   5   5      237.78      172.86     46.85 o 
 -21   5   5      448.85      454.50     50.34 o 
 -19   5   5        5.07       -5.54     15.09 o 
 -17   5   5     1054.42      924.65     42.69 o 
 -15   5   5      535.61      547.81     33.67 o 
 -13   5   5       41.71       59.76     16.98 o 
 -11   5   5      659.03      750.31     33.38 o 
  -9   5   5      401.95      407.89     37.93 o 
  -7   5   5        1.49        2.69      7.98 o 
  -5   5   5     2704.69     2873.89     48.21 o 
  -3   5   5     2075.14     2222.18     36.23 o 
  -1   5   5     1453.25     1309.19     46.85 o 
   1   5   5      637.54      617.98     36.66 o 
   3   5   5        4.90       19.64     13.65 o 
   5   5   5        0.58       14.71     28.10 o 
   7   5   5     2557.76     2477.65     66.71 o 
   9   5   5     3606.87     3227.99     79.68 o 
  11   5   5     4128.87     4112.23     94.15 o 
  13   5   5      953.26      955.77     40.52 o 
  15   5   5        1.34        0.78     16.14 o 
  17   5   5      995.92     1073.37     46.13 o 
  19   5   5      210.95      194.72     45.16 o 
 -26   6   5        3.91      -11.05     25.90 o 
 -24   6   5       16.02       24.51     31.60 o 
 -22   6   5      233.11      185.94     29.88 o 
 -20   6   5      553.56      580.78     40.98 o 
 -18   6   5      341.79      296.07     31.09 o 
 -16   6   5       60.15       80.35     20.61 o 
 -14   6   5     2676.29     2578.97     68.38 o 
 -12   6   5      581.75      617.83     33.49 o 
 -10   6   5       45.80       44.91     26.25 o 
  -8   6   5       77.41      125.40     20.81 o 
  -6   6   5       33.86       36.12     12.78 o 
  -4   6   5       90.10       70.76     13.27 o 
  -2   6   5     2720.70     2702.33     53.06 o 
   0   6   5      501.28      457.74     29.88 o 
   2   6   5        9.36       16.01     13.93 o 
   4   6   5      142.02      111.58     30.85 o 
   6   6   5       33.93       17.92     18.90 o 
   8   6   5     1893.33     1744.32     59.05 o 
  10   6   5     6508.76     6349.62    123.62 o 
  12   6   5      337.19      307.62     32.90 o 
  14   6   5      268.37      308.35     36.06 o 
  16   6   5       94.09      168.43     25.37 o 
  18   6   5        0.06      -11.62     21.67 o 
  20   6   5        9.41       15.29     29.10 o 
 -25   7   5       32.80       46.05     66.96 o 
 -23   7   5       10.68       -3.94     21.18 o 
 -21   7   5       14.15       27.93     21.43 o 
 -19   7   5       59.68       53.47     21.14 o 
 -17   7   5      201.87      185.29     27.30 o 
 -15   7   5     1873.84     1901.13     88.31 o 
 -13   7   5        3.99        9.86     15.26 o 
 -11   7   5     2265.12     2230.12     61.14 o 
  -9   7   5      933.27      996.22     39.36 o 
  -7   7   5      361.82      321.48     39.46 o 
  -5   7   5      563.19      564.40     47.41 o 
  -3   7   5     2086.03     2227.12    103.68 o 
  -1   7   5      186.57      154.31     22.54 o 
   1   7   5     1118.16     1132.09     46.08 o 
   3   7   5     1273.68     1291.21     54.07 o 
   5   7   5      372.75      371.50     32.17 o 
   7   7   5     1845.92     1815.02     76.11 o 
   9   7   5      275.30      286.10     32.56 o 
  11   7   5      459.86      472.88     39.69 o 
  13   7   5       82.44      115.59     29.38 o 
  15   7   5       30.57       33.70     31.23 o 
  17   7   5        0.46       20.80     24.75 o 
  19   7   5        4.30       -3.17     24.55 o 
 -24   8   5        6.61       11.00     27.74 o 
 -22   8   5       18.68       19.28     20.41 o 
 -20   8   5       65.05       54.54     21.93 o 
 -18   8   5        4.10        8.54     18.52 o 
 -16   8   5     1458.70     1448.40     56.07 o 
 -14   8   5     1799.52     1673.11     57.93 o 
 -12   8   5     2353.43     2309.54     65.84 o 
 -10   8   5     1504.69     1608.14     53.25 o 
  -8   8   5     3208.72     3198.80    107.73 o 
  -6   8   5        0.23       18.16     15.68 o 
  -4   8   5      170.09      182.89     24.16 o 
  -2   8   5      792.10      750.54     80.60 o 
   0   8   5     2658.57     2741.70    173.02 o 
   2   8   5       33.82       33.22     17.75 o 
   4   8   5      159.03      165.45     26.11 o 
   6   8   5     2797.34     2763.26     78.43 o 
   8   8   5      227.98      197.33     29.62 o 
  10   8   5        2.01      -13.70     18.50 o 
  12   8   5      317.87      355.79     39.13 o 
  14   8   5      157.97      154.38     31.65 o 
  16   8   5       28.93       24.00     24.85 o 
 -23   9   5        0.05       -2.48     25.96 o 
 -21   9   5       64.14       78.19     31.58 o 
 -19   9   5      209.21      236.50     32.39 o 
 -17   9   5      134.59      137.50     26.91 o 
 -15   9   5      137.94      155.82     30.49 o 
 -13   9   5      166.92      170.16     26.74 o 
 -11   9   5      491.97      496.12     47.71 o 
  -9   9   5       40.52       34.02     49.29 o 
  -7   9   5       32.27       14.37     15.59 o 
  -5   9   5      678.33      716.10     40.55 o 
  -3   9   5      993.63      900.23     58.06 o 
  -1   9   5     2672.50     2411.57    151.92 o 
   1   9   5      661.83      661.13     51.97 o 
   3   9   5       56.55       62.25     25.69 o 
   5   9   5      376.27      341.61     43.03 o 
   7   9   5        2.90       36.44     25.75 o 
   9   9   5       12.26        8.99     19.43 o 
  11   9   5      257.64      226.71     36.22 o 
  13   9   5       49.53       46.83     25.98 o 
  15   9   5       20.43       24.72     24.28 o 
 -22  10   5       15.85       -3.48     59.18 o 
 -20  10   5       16.10       -7.95     28.18 o 
 -18  10   5       63.44       68.52     24.40 o 
 -16  10   5      237.14      261.85     33.79 o 
 -14  10   5       54.18       75.37     32.11 o 
 -12  10   5       43.24       81.02     31.53 o 
 -10  10   5      666.83      678.50     54.50 o 
  -8  10   5      421.85      420.62     36.21 o 
  -6  10   5        0.99       24.20     21.48 o 
  -4  10   5       67.79      114.38     29.34 o 
  -2  10   5     2002.83     1883.93    140.54 o 
   0  10   5       61.04       32.20     21.00 o 
   2  10   5      511.23      561.15     52.05 o 
   4  10   5       47.51       37.45     48.88 o 
   6  10   5      180.17      151.73     35.47 o 
   8  10   5      131.32      101.42     34.18 o 
  10  10   5      330.01      257.44     45.66 o 
  12  10   5      169.29      161.66     41.41 o 
  14  10   5      404.63      479.91     60.15 o 
 -19  11   5       40.20       47.27     44.83 o 
 -17  11   5        0.15        8.33     31.94 o 
 -15  11   5       14.02       27.75     28.64 o 
 -13  11   5       64.07       51.43     32.17 o 
 -11  11   5        0.04       -6.79     17.68 o 
  -9  11   5      199.67      206.86     30.94 o 
  -7  11   5        5.84       -6.65     19.71 o 
  -5  11   5      500.70      502.48     49.97 o 
  -3  11   5      284.42      296.34     41.61 o 
  -1  11   5       85.06       64.18     31.78 o 
   1  11   5       42.17        8.94     24.38 o 
   3  11   5      197.08      262.96     54.15 o 
   5  11   5      665.86      654.97     90.72 o 
   7  11   5       69.46       65.43     27.54 o 
   9  11   5      398.04      474.84    117.07 o 
  11  11   5        0.21        6.07     28.14 o 
 -18  12   5      102.13      136.52     68.26 o 
 -16  12   5       34.10        7.62     53.34 o 
 -14  12   5        9.21      -22.31     28.05 o 
 -12  12   5      115.63      154.67     29.73 o 
 -10  12   5      343.83      321.20     36.33 o 
  -8  12   5       21.18       55.07     33.32 o 
  -6  12   5       38.67        7.68     28.78 o 
  -4  12   5       31.96       63.84     26.98 o 
  -2  12   5      850.98      879.26    105.65 o 
   0  12   5      285.57      284.69     43.60 o 
   2  12   5      865.57      832.54     65.08 o 
   4  12   5      299.21      265.98     44.13 o 
   6  12   5      127.37      118.80     47.10 o 
   8  12   5       45.01       56.45     53.75 o 
  10  12   5      193.37      287.50     87.15 o 
 -13  13   5      172.20      242.16     35.91 o 
 -11  13   5        3.44       -7.15     22.56 o 
  -9  13   5       12.95       20.87     24.69 o 
  -7  13   5       10.73        8.12     28.05 o 
  -5  13   5        0.68       15.00     38.75 o 
  -3  13   5       18.19        5.97     23.50 o 
  -1  13   5       30.35       25.24     25.27 o 
   1  13   5        5.29       34.48     27.50 o 
   3  13   5       11.09        1.69     23.12 o 
   5  13   5       23.15       20.39     27.79 o 
   7  13   5      116.73       42.97     33.46 o 
  -8  14   5      284.99      363.34     51.36 o 
  -6  14   5        2.01       -1.34     29.91 o 
  -4  14   5       17.60        0.21     24.20 o 
  -2  14   5       96.33      132.92     37.63 o 
   0  14   5       33.93       92.48     33.64 o 
 -28   0   6        0.01       20.68     27.89 o 
 -26   0   6       69.14       56.00     25.62 o 
 -24   0   6      102.14      103.99     27.96 o 
 -22   0   6        0.62       -1.88     20.69 o 
 -20   0   6      112.17      118.23     29.22 o 
 -18   0   6       25.35       16.36     20.50 o 
 -16   0   6     1748.01     1771.80     66.44 o 
 -14   0   6      656.41      789.72     42.86 o 
 -12   0   6      842.34      768.54     31.75 o 
 -10   0   6        5.64       14.54      9.99 o 
  -8   0   6     2754.32     2396.44     62.11 o 
  -6   0   6       69.57       73.52     14.75 o 
  -4   0   6      758.42      715.08     33.67 o 
  -2   0   6       64.70       79.35     11.35 o 
   0   0   6     2643.42     2967.90     55.53 o 
   2   0   6     3117.36     3413.77     81.26 o 
   4   0   6     5217.42     5530.78     87.93 o 
   6   0   6     1588.54     1624.28     43.27 o 
   8   0   6     4398.48     4679.57    104.91 o 
  10   0   6     1540.82     1478.02     89.37 o 
  12   0   6       14.88       34.53     23.67 o 
  14   0   6      273.47      147.71     42.64 o 
  16   0   6      192.38      256.67     53.02 o 
  18   0   6        2.80      -31.62     28.21 o 
  20   0   6        0.35       12.97     34.05 o 
 -29   1   6       73.51       70.69     21.01 o 
 -27   1   6        0.28       21.99     16.20 o 
 -25   1   6       13.90       37.55     14.98 o 
 -23   1   6       21.42       42.65     17.32 o 
 -21   1   6      378.66      404.17     29.69 o 
 -19   1   6       90.08       95.25     17.76 o 
 -17   1   6      298.13      283.66     23.72 o 
 -15   1   6        3.56       34.49     21.11 o 
 -13   1   6      878.96      867.17     36.67 o 
 -11   1   6     1693.64     1737.61     37.03 o 
  -9   1   6     3878.77     4157.88     73.69 o 
  -7   1   6      766.34      804.92     29.30 o 
  -5   1   6       16.65        8.49      8.25 o 
  -3   1   6     1761.80     1704.51     42.69 o 
  -1   1   6      331.38      418.47     13.87 o 
   1   1   6     3419.55     3392.04     47.05 o 
   3   1   6     2348.22     2427.59     57.11 o 
   5   1   6      394.38      370.34     17.74 o 
   7   1   6      136.19      157.31     16.74 o 
   9   1   6       73.62       66.96     16.39 o 
  11   1   6      410.61      368.53     31.77 o 
  13   1   6       27.62      -20.46     13.64 o 
  15   1   6        2.96      -10.79     19.21 o 
  17   1   6        9.16        2.00     18.83 o 
  19   1   6        4.94       21.52     22.90 o 
 -28   2   6       27.77       25.37     16.81 o 
 -26   2   6        1.82       11.13     15.35 o 
 -24   2   6       82.39       85.64     20.50 o 
 -22   2   6      308.08      277.44     31.42 o 
 -20   2   6     1699.72     1606.67     57.42 o 
 -18   2   6        2.64      -11.40     13.65 o 
 -16   2   6       49.59       52.98     17.67 o 
 -14   2   6        5.95       36.40     14.62 o 
 -12   2   6      241.31      272.67     20.42 o 
 -10   2   6      381.87      368.59     18.34 o 
  -8   2   6      263.17      326.63     17.20 o 
  -6   2   6     7581.05     8058.49    118.38 o 
  -4   2   6     2122.69     2221.02     50.40 o 
  -2   2   6     3337.74     3200.78     42.95 o 
   0   2   6     9239.50     9319.38    112.69 o 
   2   2   6      962.49      934.65     33.40 o 
   4   2   6       11.85       10.07      9.88 o 
   6   2   6      573.08      545.22     26.54 o 
   8   2   6       12.63        5.30     10.93 o 
  10   2   6      173.83      179.05     20.00 o 
  12   2   6      230.46      249.70     27.61 o 
  14   2   6      133.26      103.04     28.53 o 
  16   2   6      261.29      330.27     41.70 o 
  18   2   6       50.36       37.75     22.99 o 
  20   2   6       24.97       11.03     32.75 o 
 -29   3   6       18.57       13.60     19.99 o 
 -27   3   6       68.06       34.51     29.93 o 
 -25   3   6      167.74      163.67     33.54 o 
 -23   3   6      445.72      453.12     66.75 o 
 -21   3   6      211.02      172.39     27.02 o 
 -19   3   6      225.51      269.21     28.69 o 
 -17   3   6     4480.78     4345.56     93.21 o 
 -15   3   6      163.17      152.82     40.80 o 
 -13   3   6     1184.99     1242.27     41.39 o 
 -11   3   6      626.25      590.34     22.94 o 
  -9   3   6     4546.71     4513.62     66.86 o 
  -7   3   6     1184.96     1192.70     29.65 o 
  -5   3   6        6.72       -8.23     11.38 o 
  -3   3   6     1060.12     1154.68     50.17 o 
  -1   3   6        5.75       -7.05      7.47 o 
   1   3   6      517.73      503.40     29.09 o 
   3   3   6      206.99      190.69     20.47 o 
   5   3   6      276.46      332.97     28.11 o 
   7   3   6      477.99      442.33     27.20 o 
   9   3   6      830.04      871.20     34.15 o 
  11   3   6        5.13       12.37     13.02 o 
  13   3   6       10.46       -2.15     14.79 o 
  15   3   6      453.28      416.11     51.53 o 
  17   3   6       24.02       32.02     22.76 o 
  19   3   6        1.35        0.84     42.97 o 
 -28   4   6       42.81       -3.45     24.43 o 
 -26   4   6       23.53       23.26     21.61 o 
 -24   4   6      120.90      107.85     25.19 o 
 -22   4   6        0.90        0.08     17.60 o 
 -20   4   6      688.36      735.07     42.65 o 
 -18   4   6       52.91       43.52     18.38 o 
 -16   4   6     1033.24     1099.50     59.98 o 
 -14   4   6     1774.91     1655.29     52.22 o 
 -12   4   6        3.20       -0.03     20.51 o 
 -10   4   6      535.96      597.87     23.75 o 
  -8   4   6       99.18      134.50     13.06 o 
  -6   4   6      910.92     1013.20     31.35 o 
  -4   4   6       14.28       44.26     18.92 o 
  -2   4   6      228.30      278.63     17.97 o 
   0   4   6      884.33      937.25     36.22 o 
   2   4   6     4837.46     4968.14     92.43 o 
   4   4   6      380.98      409.89     29.22 o 
   6   4   6     1285.84     1260.14     46.17 o 
   8   4   6       15.76       34.94     23.90 o 
  10   4   6      493.79      502.86     30.25 o 
  12   4   6      404.50      449.03     30.91 o 
  14   4   6       12.56      -18.17     13.65 o 
  16   4   6      140.45      111.38     26.29 o 
  18   4   6      255.42      265.01     34.37 o 
 -27   5   6       67.88      162.89     31.50 o 
 -25   5   6        0.78       17.94     21.05 o 
 -23   5   6       36.44       29.62     20.12 o 
 -21   5   6       82.38      121.42     35.24 o 
 -19   5   6        9.28       -7.80     16.13 o 
 -17   5   6      687.17      664.99     39.25 o 
 -15   5   6       46.43       12.68     14.98 o 
 -13   5   6        2.82        6.83     14.71 o 
 -11   5   6     1694.56     1682.24     49.26 o 
  -9   5   6       44.63       34.90     10.54 o 
  -7   5   6       10.16       18.89     12.42 o 
  -5   5   6       23.58       22.36     10.32 o 
  -3   5   6      482.85      538.37     24.56 o 
  -1   5   6      850.66      822.12     49.10 o 
   1   5   6     1476.22     1428.89     47.36 o 
   3   5   6      989.96      895.59     38.84 o 
   5   5   6     1950.57     1693.76     95.47 o 
   7   5   6     2262.88     2183.19     63.90 o 
   9   5   6      540.79      448.09     66.37 o 
  11   5   6       24.59       11.12     14.63 o 
  13   5   6      482.70      502.77     35.64 o 
  15   5   6      127.56      122.97     34.07 o 
  17   5   6        0.48       14.31     19.60 o 
  19   5   6       28.38       50.97     44.99 o 
 -26   6   6        0.01       -3.33     20.40 o 
 -24   6   6       48.75       57.88     23.10 o 
 -22   6   6       94.68      116.20     25.59 o 
 -20   6   6     2513.84     2424.30     74.06 o 
 -18   6   6      821.07      841.13     46.36 o 
 -16   6   6       79.31       84.23     20.58 o 
 -14   6   6      331.06      318.08     28.10 o 
 -12   6   6       11.39       10.70     15.63 o 
 -10   6   6      534.72      506.90     28.90 o 
  -8   6   6      988.99      909.56     51.43 o 
  -6   6   6      111.69      102.87     18.30 o 
  -4   6   6     1203.60     1176.74     49.89 o 
  -2   6   6      192.91      246.97     28.78 o 
   0   6   6     1402.80     1472.07     49.54 o 
   2   6   6     1859.58     1774.54     72.21 o 
   4   6   6      136.68      112.11     22.87 o 
   6   6   6       65.58       38.73     18.69 o 
   8   6   6     5614.13     5434.09    137.77 o 
  10   6   6      216.45      236.38     30.48 o 
  12   6   6      123.95       87.02     35.07 o 
  14   6   6       80.66       58.99     19.87 o 
  16   6   6      112.18      140.25     25.26 o 
  18   6   6        0.01       -1.85     27.86 o 
 -25   7   6        6.17        2.22     35.90 o 
 -23   7   6      230.99      248.18     34.49 o 
 -21   7   6      204.72      246.60     40.24 o 
 -19   7   6      367.25      366.88     35.67 o 
 -17   7   6      584.27      612.00     40.30 o 
 -15   7   6      142.47      226.64     43.88 o 
 -13   7   6      140.29      156.00     44.75 o 
 -11   7   6      121.30      115.03     29.15 o 
  -9   7   6     1259.72     1201.62     59.00 o 
  -7   7   6      168.46      172.93     28.90 o 
  -5   7   6       88.47       84.34     16.90 o 
  -3   7   6      951.28      943.95     81.08 o 
  -1   7   6        0.59        5.29     14.20 o 
   1   7   6       17.87       26.26     16.25 o 
   3   7   6      451.10      461.46     35.34 o 
   5   7   6     3099.05     3010.49     79.96 o 
   7   7   6      664.04      519.34     39.33 o 
   9   7   6       57.07       18.34     22.82 o 
  11   7   6      595.77      576.48     44.75 o 
  13   7   6       66.68       62.78     25.04 o 
  15   7   6      175.74      195.90     28.34 o 
  17   7   6       20.30        0.12     19.45 o 
 -24   8   6       71.38       36.32     24.21 o 
 -22   8   6        5.82        6.43     21.08 o 
 -20   8   6      245.74      166.13     29.85 o 
 -18   8   6       35.24       46.97     21.67 o 
 -16   8   6      199.41      177.83     27.19 o 
 -14   8   6      225.07      230.29     39.47 o 
 -12   8   6      468.18      470.72     46.72 o 
 -10   8   6      423.63      409.39     53.51 o 
  -8   8   6      160.90      135.87     29.27 o 
  -6   8   6     1295.52     1263.82     49.83 o 
  -4   8   6      286.54      385.64     40.87 o 
  -2   8   6        6.12      -10.96     14.31 o 
   0   8   6      194.80      176.79     25.98 o 
   2   8   6       20.35       10.11     16.63 o 
   4   8   6       46.05       32.47     20.34 o 
   6   8   6        3.20        0.55     17.36 o 
   8   8   6      109.13      131.32     30.23 o 
  10   8   6        3.64       20.02     19.97 o 
  12   8   6      256.38      294.85     37.88 o 
  14   8   6        9.82      -22.21     22.18 o 
  16   8   6      187.67      199.67     29.38 o 
 -23   9   6       17.20       -6.21     22.07 o 
 -21   9   6       21.07       51.26     22.43 o 
 -19   9   6      113.91      141.10     28.63 o 
 -17   9   6      380.09      470.39     53.34 o 
 -15   9   6       29.61       59.02     30.77 o 
 -13   9   6     1914.39     1977.54     86.02 o 
 -11   9   6      250.59      271.84     41.14 o 
  -9   9   6        1.31       -8.49     16.94 o 
  -7   9   6     1110.81     1101.69     49.11 o 
  -5   9   6       21.41       24.31     20.11 o 
  -3   9   6        2.29       -7.72     17.29 o 
  -1   9   6       25.71       15.24     19.34 o 
   1   9   6      206.81      167.26     34.36 o 
   3   9   6     1381.71     1364.73     56.62 o 
   5   9   6      127.38      148.53     28.20 o 
   7   9   6       56.42       39.07     21.93 o 
   9   9   6       21.96      -14.74     19.68 o 
  11   9   6        9.48       15.09     37.72 o 
  13   9   6       14.17      -16.83     19.99 o 
 -22  10   6       19.95       20.10     54.32 o 
 -20  10   6       72.06       77.87     86.74 o 
 -18  10   6      110.15       98.96     37.09 o 
 -16  10   6       16.34        7.84     28.14 o 
 -14  10   6       91.22       47.32     32.91 o 
 -12  10   6       98.70       56.93     39.48 o 
 -10  10   6      383.05      335.73     35.81 o 
  -8  10   6        8.32        9.72     41.34 o 
  -6  10   6        4.29       18.71     23.75 o 
  -4  10   6      489.35      511.93     61.21 o 
  -2  10   6     2145.91     2048.21     86.59 o 
   0  10   6       97.33       73.21     27.46 o 
   2  10   6      966.32      988.91     64.37 o 
   4  10   6      314.76      353.31     47.06 o 
   6  10   6      288.60      306.90     46.06 o 
   8  10   6       13.79       55.33     43.45 o 
  10  10   6       43.27       63.49     44.91 o 
  12  10   6       13.38       55.97     33.40 o 
 -19  11   6       15.87      -51.51     41.43 o 
 -17  11   6       11.75       32.50     33.58 o 
 -15  11   6        2.55      -25.64     42.80 o 
 -13  11   6       56.61       44.29     30.15 o 
 -11  11   6        1.07       -7.82     30.51 o 
  -9  11   6       31.32       38.11     40.37 o 
  -7  11   6        1.42        3.75     22.20 o 
  -5  11   6        0.02       11.95     21.03 o 
  -3  11   6      212.43      215.45     53.43 o 
  -1  11   6      505.16      566.55     55.08 o 
   1  11   6     1324.81     1416.15     76.88 o 
   3  11   6      744.87      688.53     72.32 o 
   5  11   6       52.74       25.18     26.20 o 
   7  11   6        1.10       51.81     30.25 o 
   9  11   6       83.79       93.01     33.24 o 
 -16  12   6       54.66      137.52     50.99 o 
 -14  12   6       10.67       31.54     22.60 o 
 -12  12   6      205.46      241.61     42.13 o 
 -10  12   6      224.45      201.74     39.25 o 
  -8  12   6        1.37       16.93     24.35 o 
  -6  12   6       31.00       73.96     28.55 o 
  -4  12   6        1.71      -10.17     18.26 o 
  -2  12   6      300.69      308.68     48.32 o 
   0  12   6        4.21       23.31     24.56 o 
   2  12   6       14.47       62.71     43.53 o 
   4  12   6       17.38       33.35     35.67 o 
   6  12   6       12.51        0.13     25.31 o 
 -11  13   6       28.70       78.33     29.53 o 
  -9  13   6      157.45      178.54     37.64 o 
  -7  13   6       13.39       34.02     24.72 o 
  -5  13   6       28.00       55.83     25.73 o 
  -3  13   6       73.45       77.14     31.58 o 
  -1  13   6       22.73        0.77     46.37 o 
   1  13   6       56.16       53.63     29.14 o 
   3  13   6       30.72       28.67     27.13 o 
 -29   1   7       63.52       57.83     20.22 o 
 -27   1   7        7.95        3.14     17.01 o 
 -25   1   7       13.43        8.93     16.15 o 
 -23   1   7       25.54       15.56     15.02 o 
 -21   1   7        2.79      -20.37     15.45 o 
 -19   1   7      382.23      372.42     33.15 o 
 -17   1   7      146.68      170.22     24.29 o 
 -15   1   7      276.27      288.20     26.86 o 
 -13   1   7        2.38       22.96     18.92 o 
 -11   1   7      132.11      175.64     17.68 o 
  -9   1   7        0.58      -14.55      9.70 o 
  -7   1   7      234.24      267.86     20.90 o 
  -5   1   7     1768.67     1737.97     46.58 o 
  -3   1   7      150.43      172.69     10.98 o 
  -1   1   7      335.35      385.70     17.91 o 
   1   1   7     1065.78      961.55     26.16 o 
   3   1   7      102.89      126.30     18.49 o 
   5   1   7      514.92      535.70     25.90 o 
   7   1   7      135.91       88.24     22.21 o 
   9   1   7      126.80       95.15     22.94 o 
  11   1   7      299.06      261.25     36.80 o 
  13   1   7      315.63      193.41     35.19 o 
  15   1   7       77.68       96.80     27.95 o 
  17   1   7        0.06      -19.66     20.08 o 
 -28   2   7       14.29        5.29     19.99 o 
 -26   2   7      123.60       82.98     46.98 o 
 -24   2   7        1.57       28.68     21.44 o 
 -22   2   7       40.21       39.30     18.62 o 
 -20   2   7       78.25       66.17     20.18 o 
 -18   2   7        0.13      -20.93     13.96 o 
 -16   2   7      201.17      219.81     24.99 o 
 -14   2   7     1780.52     1887.85     90.69 o 
 -12   2   7     1948.40     2088.76     55.63 o 
 -10   2   7      103.28       97.61     22.70 o 
  -8   2   7      512.48      528.21     27.96 o 
  -6   2   7      353.62      396.38     24.55 o 
  -4   2   7        0.91        4.15      8.15 o 
  -2   2   7     2277.40     2445.59     48.33 o 
   0   2   7      144.43      211.96     16.44 o 
   2   2   7      604.85      632.46     26.96 o 
   4   2   7       11.76       18.58     10.40 o 
   6   2   7       22.58       -3.32     10.61 o 
   8   2   7       24.59       32.34     13.16 o 
  10   2   7        9.25       10.23     17.02 o 
  12   2   7       99.41      131.84     28.71 o 
  14   2   7       67.17       43.26     23.22 o 
  16   2   7       15.90       20.13     22.92 o 
  18   2   7       18.33       36.18     24.59 o 
 -27   3   7       15.39       30.81     22.08 o 
 -25   3   7       17.44      -24.18     16.17 o 
 -23   3   7      169.85      180.14     32.94 o 
 -21   3   7       49.91       32.00     18.70 o 
 -19   3   7      223.36      216.04     29.56 o 
 -17   3   7      220.36      222.74     25.94 o 
 -15   3   7      250.10      219.94     32.65 o 
 -13   3   7      887.80      864.94     37.19 o 
 -11   3   7      376.15      375.97     20.25 o 
  -9   3   7       12.96       14.01      9.24 o 
  -7   3   7      317.55      413.06     25.88 o 
  -5   3   7        2.67       -1.07     17.49 o 
  -3   3   7      456.94      524.45     24.00 o 
  -1   3   7       12.85       12.18     11.28 o 
   1   3   7       84.12      130.58     18.76 o 
   3   3   7       25.81       12.77     13.16 o 
   5   3   7      111.71      100.09     16.49 o 
   7   3   7      142.81      172.01     19.49 o 
   9   3   7        0.04      -17.25     11.50 o 
  11   3   7       26.90       39.77     20.19 o 
  13   3   7        4.74      -13.20     17.37 o 
  15   3   7       16.12       54.18     24.35 o 
  17   3   7      114.37      113.07     38.02 o 
 -28   4   7        4.99      -26.06     19.22 o 
 -26   4   7      186.49      213.75     33.48 o 
 -24   4   7      111.80      106.93     24.57 o 
 -22   4   7      206.58      243.47     31.33 o 
 -20   4   7        6.77       33.37     17.68 o 
 -18   4   7      611.22      594.02     38.78 o 
 -16   4   7      697.70      716.22     38.76 o 
 -14   4   7      151.37      193.88     35.82 o 
 -12   4   7        0.40       -4.43     20.59 o 
 -10   4   7      708.56      804.36     30.71 o 
  -8   4   7       63.28       82.45     19.12 o 
  -6   4   7      253.44      218.66     29.48 o 
  -4   4   7      852.86      896.05     41.24 o 
  -2   4   7      708.39      615.33     32.66 o 
   0   4   7      429.20      481.98     31.86 o 
   2   4   7     1936.29     1931.10     78.58 o 
   4   4   7      471.07      466.64     31.64 o 
   6   4   7        1.12       28.99     15.09 o 
   8   4   7      173.80      181.80     26.81 o 
  10   4   7       15.35       13.56     14.79 o 
  12   4   7        0.03        2.43     16.80 o 
  14   4   7        2.10        4.23     16.61 o 
  16   4   7        1.69       15.31     23.37 o 
 -27   5   7        2.83        6.02     21.35 o 
 -25   5   7      219.85      185.32     31.23 o 
 -23   5   7        2.33      -14.94     17.28 o 
 -21   5   7        7.92      -23.16     15.86 o 
 -19   5   7      266.75      225.72     29.61 o 
 -17   5   7        4.66       29.47     17.72 o 
 -15   5   7       52.57       62.53     17.90 o 
 -13   5   7       73.28       70.03     18.58 o 
 -11   5   7      159.35      174.09     38.75 o 
  -9   5   7        1.90       -7.84     11.56 o 
  -7   5   7      492.36      503.19     29.76 o 
  -5   5   7       27.39       34.97     11.68 o 
  -3   5   7      171.16      211.73     23.27 o 
  -1   5   7       29.39        9.82     12.92 o 
   1   5   7       21.42       18.76     14.01 o 
   3   5   7     1529.26     1467.85     51.41 o 
   5   5   7     2706.12     2787.67     72.98 o 
   7   5   7      777.47      697.17     44.77 o 
   9   5   7      506.02      517.66     37.88 o 
  11   5   7        4.90      -12.21     15.02 o 
  13   5   7      371.57      408.65     33.26 o 
  15   5   7      193.03      247.29     33.65 o 
  17   5   7      149.93      122.67     34.83 o 
 -26   6   7        8.08       -9.53     20.64 o 
 -24   6   7       62.67       54.00     23.90 o 
 -22   6   7       93.68       97.07     24.87 o 
 -20   6   7        2.31       10.04     17.08 o 
 -18   6   7      104.46      152.82     25.60 o 
 -16   6   7      540.02      503.38     35.45 o 
 -14   6   7      148.43      162.28     32.78 o 
 -12   6   7        0.05       22.85     31.29 o 
 -10   6   7        6.42       24.88     15.97 o 
  -8   6   7      153.37      193.48     23.24 o 
  -6   6   7      503.47      589.16     29.06 o 
  -4   6   7       50.29       46.72     21.02 o 
  -2   6   7        0.00        5.76     13.82 o 
   0   6   7        7.82       -7.61     18.30 o 
   2   6   7      774.14      809.64     41.76 o 
   4   6   7      992.54      829.57     42.48 o 
   6   6   7      686.20      695.10     42.98 o 
   8   6   7     1088.48     1150.64     67.32 o 
  10   6   7      321.15      275.02     34.04 o 
  12   6   7      527.25      555.08     41.03 o 
  14   6   7       50.36       67.28     21.72 o 
  16   6   7      403.59      532.44     72.93 o 
 -25   7   7        8.38        4.05     21.70 o 
 -23   7   7      100.89       64.94     24.38 o 
 -21   7   7       75.14       41.24     21.21 o 
 -19   7   7      204.72      268.13     32.62 o 
 -17   7   7     1065.04     1011.01     67.30 o 
 -15   7   7     1374.65     1302.18     70.47 o 
 -13   7   7      358.15      388.35     44.04 o 
 -11   7   7      364.61      308.78     39.19 o 
  -9   7   7      695.66      656.34     47.79 o 
  -7   7   7        0.86        4.49     12.66 o 
  -5   7   7      331.89      350.88     30.48 o 
  -3   7   7       63.48       45.84     17.78 o 
  -1   7   7       77.71       74.73     19.29 o 
   1   7   7      380.45      406.40     33.99 o 
   3   7   7      139.43       99.75     24.58 o 
   5   7   7     2113.46     2130.10     67.90 o 
   7   7   7      387.55      328.62     34.92 o 
   9   7   7        2.12      -10.05     19.41 o 
  11   7   7       48.61       71.30     24.01 o 
  13   7   7        2.22      -14.84     17.01 o 
  15   7   7        4.72       -4.24     18.99 o 
 -24   8   7        1.59       28.60     23.05 o 
 -22   8   7        1.09        6.64     20.99 o 
 -20   8   7      133.89      123.55     36.94 o 
 -18   8   7      125.17      175.56     39.03 o 
 -16   8   7       35.30       42.83     28.71 o 
 -14   8   7      346.93      294.61     43.06 o 
 -12   8   7      721.95      787.13     57.29 o 
 -10   8   7       48.73       46.20     25.21 o 
  -8   8   7      352.09      341.34     32.07 o 
  -6   8   7     1281.05     1322.09     67.31 o 
  -4   8   7       44.57       28.78     17.31 o 
  -2   8   7       68.10       40.40     18.64 o 
   0   8   7       59.67       54.25     25.59 o 
   2   8   7      488.54      477.44     38.96 o 
   4   8   7      346.59      292.67     33.83 o 
   6   8   7        2.07      -19.87     17.82 o 
   8   8   7      164.41      128.94     27.72 o 
  10   8   7        3.28       -0.61     20.52 o 
  12   8   7        0.26        4.34     21.09 o 
 -23   9   7       80.39       39.37     50.10 o 
 -21   9   7       56.27       23.80     36.64 o 
 -19   9   7       23.64       54.25     31.34 o 
 -17   9   7       18.41       14.80     29.99 o 
 -15   9   7      430.29      519.35    101.26 o 
 -13   9   7       41.06       51.90     29.83 o 
 -11   9   7      183.81      174.83     36.35 o 
  -9   9   7        4.89      -23.71     15.81 o 
  -7   9   7      894.15      941.41     65.84 o 
  -5   9   7      154.95      223.58     36.57 o 
  -3   9   7      670.36      677.05     55.07 o 
  -1   9   7      250.05      236.67     30.95 o 
   1   9   7     1794.36     1833.31     66.97 o 
   3   9   7        1.79        5.63     19.12 o 
   5   9   7       17.14      -25.47     16.98 o 
   7   9   7        0.22       -6.57     19.26 o 
   9   9   7      233.59      261.06     62.30 o 
  11   9   7        0.42       35.32     24.98 o 
 -20  10   7       42.00      -28.60     28.61 o 
 -18  10   7      136.50      195.86     44.84 o 
 -16  10   7       14.55      -14.04     28.65 o 
 -14  10   7       33.14       17.98     28.37 o 
 -12  10   7       22.46        1.34     54.64 o 
 -10  10   7       64.40       62.01     25.09 o 
  -8  10   7      181.27      139.76     36.72 o 
  -6  10   7       23.03       55.26     26.38 o 
  -4  10   7      208.79      250.60     40.29 o 
  -2  10   7      222.45      220.42     48.89 o 
   0  10   7        1.04      -24.50     28.45 o 
   2  10   7      334.07      300.42     89.75 o 
   4  10   7      469.04      542.52     54.86 o 
   6  10   7       10.98       11.18     29.01 o 
   8  10   7        4.42        7.42     23.12 o 
  10  10   7       30.06       51.93     26.59 o 
 -17  11   7      126.41      148.99     44.21 o 
 -15  11   7        3.51      -16.91     29.30 o 
 -13  11   7       24.98       10.26     26.67 o 
 -11  11   7        7.45       45.03     25.35 o 
  -9  11   7       50.14       49.76     26.53 o 
  -7  11   7      398.66      412.41     50.26 o 
  -5  11   7      123.92       44.50     26.44 o 
  -3  11   7       80.13       95.05     38.10 o 
  -1  11   7      186.96      152.07     36.13 o 
   1  11   7      156.53      123.48     53.02 o 
   3  11   7       25.96       47.99     25.73 o 
   5  11   7       76.57       70.77     31.83 o 
   7  11   7        2.40        6.99     50.91 o 
 -14  12   7       25.97       28.56     26.51 o 
 -12  12   7        7.76        5.20     22.66 o 
 -10  12   7       12.19       41.46     25.40 o 
  -8  12   7       17.16       30.04     24.43 o 
  -6  12   7       97.74      107.62     33.15 o 
  -4  12   7        1.94       49.92     27.79 o 
  -2  12   7      120.93      131.92     34.16 o 
   0  12   7        0.39      -30.48     20.32 o 
   2  12   7       10.77        6.42     47.18 o 
   4  12   7       21.01       19.75     26.15 o 
  -9  13   7      150.65      148.62     38.67 o 
  -7  13   7        4.88       27.75     24.58 o 
  -5  13   7      157.68      203.48     69.64 o 
  -3  13   7       13.35       35.15     41.51 o 
 -28   0   8       77.06       87.22     30.54 o 
 -26   0   8       27.00       46.54     21.37 o 
 -24   0   8       10.86       -6.00     27.56 o 
 -22   0   8       25.73      -21.89     33.08 o 
 -20   0   8       91.25       88.69     39.72 o 
 -18   0   8      333.63      337.43     56.91 o 
 -16   0   8        7.61      -32.43     25.62 o 
 -14   0   8      285.95      315.86     50.91 o 
 -12   0   8     1526.65     1672.17     56.79 o 
 -10   0   8      277.48      263.06     30.56 o 
  -8   0   8      213.37      187.77     51.32 o 
  -6   0   8     2010.40     2220.24     68.49 o 
  -4   0   8      993.87     1051.27     47.29 o 
  -2   0   8     1467.06     1388.73    104.94 o 
   0   0   8      165.09      178.51     45.64 o 
   2   0   8      143.63      154.13     28.78 o 
   4   0   8      161.15      142.52     37.62 o 
   6   0   8      716.89      518.10     63.40 o 
   8   0   8        0.02        0.49     23.19 o 
  10   0   8       21.80       -9.24     22.37 o 
  12   0   8       61.01       -8.59     28.05 o 
  14   0   8      178.85      213.70     54.97 o 
  16   0   8        9.39       35.35     34.53 o 
 -27   1   8        0.02       -8.45     18.71 o 
 -25   1   8      347.96      347.35     37.66 o 
 -23   1   8      397.96      373.84     37.61 o 
 -21   1   8        7.49       -8.52     16.24 o 
 -19   1   8       82.26       87.63     21.35 o 
 -17   1   8      317.18      340.91     65.18 o 
 -15   1   8       38.59       68.33     24.31 o 
 -13   1   8      619.54      664.58     47.06 o 
 -11   1   8      973.65      979.54     37.18 o 
  -9   1   8        3.87       19.06      9.76 o 
  -7   1   8      837.20      796.16     28.97 o 
  -5   1   8        2.69        4.88      7.84 o 
  -3   1   8      779.00      843.49     26.05 o 
  -1   1   8     1596.84     1752.63     37.65 o 
   1   1   8      133.25      106.55     18.09 o 
   3   1   8     1080.11     1069.46     41.50 o 
   5   1   8      344.66      339.05     37.36 o 
   7   1   8       88.03       84.67     45.40 o 
   9   1   8      274.12      168.39     40.54 o 
  11   1   8       21.39        3.21     17.91 o 
  13   1   8      221.20      228.55     38.21 o 
  15   1   8        0.03       -3.70     20.77 o 
 -28   2   8       33.63       15.52     20.31 o 
 -26   2   8       63.21       11.27     20.48 o 
 -24   2   8      147.25      174.51     29.45 o 
 -22   2   8      459.22      424.05     52.60 o 
 -20   2   8       30.58       24.33     18.42 o 
 -18   2   8      126.63      114.31     22.65 o 
 -16   2   8       20.04       25.53     15.74 o 
 -14   2   8     1473.82     1640.67     70.99 o 
 -12   2   8        0.53       -0.39     20.06 o 
 -10   2   8      398.89      425.76     27.40 o 
  -8   2   8      387.16      361.99     25.54 o 
  -6   2   8       19.84       17.53     13.68 o 
  -4   2   8      517.01      566.37     25.36 o 
  -2   2   8       28.25       39.44      9.65 o 
   0   2   8      759.29      688.90     28.86 o 
   2   2   8        6.82        0.38     10.05 o 
   4   2   8      100.50       68.15     17.24 o 
   6   2   8      167.24      198.60     33.16 o 
   8   2   8       77.09       43.15     20.13 o 
  10   2   8      527.26      545.18     50.52 o 
  12   2   8       33.22       66.59     25.78 o 
  14   2   8      124.89       97.85     29.40 o 
  16   2   8      101.38       90.23     30.50 o 
 -27   3   8        9.52        9.61     20.17 o 
 -25   3   8        0.08        7.51     18.27 o 
 -23   3   8      395.25      333.35     36.33 o 
 -21   3   8      497.28      435.98     37.74 o 
 -19   3   8      236.52      233.16     29.07 o 
 -17   3   8      218.01      192.84     26.24 o 
 -15   3   8      658.42      589.95     70.87 o 
 -13   3   8      257.07      318.13     36.19 o 
 -11   3   8       42.69       57.40     18.23 o 
  -9   3   8      192.67      168.96     20.67 o 
  -7   3   8       56.36       45.57     15.06 o 
  -5   3   8     1161.16     1195.37     37.35 o 
  -3   3   8       83.80       84.58     17.36 o 
  -1   3   8      985.44      985.87     38.95 o 
   1   3   8      159.70      173.98     21.70 o 
   3   3   8      876.97      834.55     33.80 o 
   5   3   8      957.48      995.37     44.92 o 
   7   3   8       14.13       34.52     16.19 o 
   9   3   8       83.36       82.22     26.94 o 
  11   3   8      455.13      451.32     48.87 o 
  13   3   8        5.70       28.91     22.22 o 
  15   3   8        0.54      -12.19     40.29 o 
 -26   4   8        3.79      -10.04     30.19 o 
 -24   4   8       44.23       52.80     21.68 o 
 -22   4   8      228.09      262.00     32.57 o 
 -20   4   8      518.39      494.71     41.89 o 
 -18   4   8        5.64        2.82     15.07 o 
 -16   4   8       17.01       34.88     15.79 o 
 -14   4   8        2.30       -9.46     18.65 o 
 -12   4   8       30.92       29.26     21.77 o 
 -10   4   8        1.33       25.48     12.87 o 
  -8   4   8      407.08      380.05     28.00 o 
  -6   4   8       79.85       90.11     15.21 o 
  -4   4   8      546.97      594.75     33.93 o 
  -2   4   8      520.92      591.94     33.85 o 
   0   4   8      513.67      439.50     30.76 o 
   2   4   8     1828.14     1834.06     56.79 o 
   4   4   8        2.58       10.35     14.88 o 
   6   4   8       62.44       63.55     16.44 o 
   8   4   8        4.89        5.90     13.79 o 
  10   4   8       50.40       78.55     58.37 o 
  12   4   8       47.91      117.75     61.21 o 
  14   4   8        8.87      -15.30     19.12 o 
 -27   5   8       71.81      112.99     28.84 o 
 -25   5   8        0.66      -14.46     20.27 o 
 -23   5   8       62.65       45.36     20.36 o 
 -21   5   8      372.49      356.00     36.15 o 
 -19   5   8      167.98      204.14     28.94 o 
 -17   5   8       24.56      -11.98     28.94 o 
 -15   5   8      733.65      758.20     56.57 o 
 -13   5   8     1458.21     1529.73     89.93 o 
 -11   5   8        3.18       -4.63     27.81 o 
  -9   5   8      246.80      218.19     24.35 o 
  -7   5   8      303.47      317.62     23.69 o 
  -5   5   8      241.93      354.70     29.21 o 
  -3   5   8      757.85      752.03     38.40 o 
  -1   5   8       84.24       48.21     17.21 o 
   1   5   8        9.32       -4.76     14.55 o 
   3   5   8      546.15      590.92     37.30 o 
   5   5   8       73.16      108.36     21.88 o 
   7   5   8        0.21        5.90     17.40 o 
   9   5   8       28.56        6.04     14.27 o 
  11   5   8       28.69       29.32     19.46 o 
  13   5   8      255.94      284.17     44.05 o 
 -26   6   8       39.11       31.58     32.59 o 
 -24   6   8       59.07       60.13     24.93 o 
 -22   6   8       12.19      -22.82     17.83 o 
 -20   6   8       18.63       29.06     27.80 o 
 -18   6   8       20.27       56.66     35.35 o 
 -16   6   8      241.35      288.09     42.66 o 
 -14   6   8       21.00        9.39     21.89 o 
 -12   6   8      431.08      385.42     50.67 o 
 -10   6   8       42.71       31.62     22.40 o 
  -8   6   8       43.24       25.26     16.52 o 
  -6   6   8      172.02      209.97     29.43 o 
  -4   6   8        1.02      -19.10     12.82 o 
  -2   6   8      158.25      169.67     24.19 o 
   0   6   8      440.29      393.72     32.87 o 
   2   6   8      110.21       75.76     20.72 o 
   4   6   8      784.30      760.34     59.94 o 
   6   6   8      238.54      210.91     29.37 o 
   8   6   8      218.07      250.75     38.39 o 
  10   6   8       21.48       46.10     17.69 o 
  12   6   8       27.80       42.83     23.13 o 
 -25   7   8       44.96       44.92     35.05 o 
 -23   7   8      155.95      169.22     43.03 o 
 -21   7   8        7.57       23.42     28.39 o 
 -19   7   8      218.01      251.50     43.04 o 
 -17   7   8       69.00       41.67     49.53 o 
 -15   7   8      102.17       90.30     31.44 o 
 -13   7   8      585.53      627.55     65.43 o 
 -11   7   8      493.71      458.85     46.00 o 
  -9   7   8       14.23       -0.90     14.74 o 
  -7   7   8      236.96      264.77     29.51 o 
  -5   7   8      119.18      138.05     23.35 o 
  -3   7   8       85.91       89.82     20.82 o 
  -1   7   8        4.01       11.99     14.91 o 
   1   7   8      539.36      502.81     40.48 o 
   3   7   8        4.18       16.40     17.84 o 
   5   7   8       11.55       -7.01     18.16 o 
   7   7   8       95.95       57.39     21.82 o 
   9   7   8      415.62      411.65     43.69 o 
  11   7   8        1.81       37.98     18.37 o 
 -22   8   8        4.71      -34.74     23.71 o 
 -20   8   8       12.24      -19.20     27.06 o 
 -18   8   8        3.31      -35.62     23.83 o 
 -16   8   8      105.88       60.59     37.53 o 
 -14   8   8       66.81       79.87     35.59 o 
 -12   8   8       69.13        2.04     24.04 o 
 -10   8   8       59.36       60.26     24.93 o 
  -8   8   8       23.75       20.04     38.43 o 
  -6   8   8      150.94      115.77     23.48 o 
  -4   8   8      229.01      213.73     29.63 o 
  -2   8   8       76.94       39.50     39.72 o 
   0   8   8       75.60       54.82     21.89 o 
   2   8   8      628.64      588.59     42.59 o 
   4   8   8       97.49      104.84     24.97 o 
   6   8   8        0.05       14.99     19.54 o 
   8   8   8       38.27       13.46     20.87 o 
  10   8   8       49.58      104.22     55.94 o 
 -21   9   8       46.01       21.96     36.40 o 
 -19   9   8        3.82        9.28     29.54 o 
 -17   9   8        3.82       25.01     30.93 o 
 -15   9   8       30.84       41.88     30.18 o 
 -13   9   8      203.00      211.21     41.22 o 
 -11   9   8        0.22       10.75     19.52 o 
  -9   9   8       55.53       54.24     40.53 o 
  -7   9   8      666.63      610.08     55.78 o 
  -5   9   8      732.84      765.99     59.64 o 
  -3   9   8        1.79       -4.88     17.19 o 
  -1   9   8      205.32      240.53     31.99 o 
   1   9   8      705.75      708.73     47.60 o 
   3   9   8        4.81       -3.40     19.33 o 
   5   9   8       16.74        8.45     20.95 o 
   7   9   8       68.78       37.05     23.63 o 
   9   9   8       12.41       27.56     41.88 o 
 -18  10   8       26.27       -7.25     29.36 o 
 -16  10   8        1.81      -28.67     27.92 o 
 -14  10   8       11.86      -14.46     27.09 o 
 -12  10   8        2.65       -7.22     25.46 o 
 -10  10   8       32.46        7.29     50.99 o 
  -8  10   8      129.21      120.17     32.51 o 
  -6  10   8      288.52      243.50     40.73 o 
  -4  10   8      328.49      299.45     57.40 o 
  -2  10   8      144.13      108.84     69.56 o 
   0  10   8      134.92      144.38     34.22 o 
   2  10   8        2.29       -7.56     18.59 o 
   4  10   8       60.49      100.26     27.93 o 
   6  10   8        0.05      -11.69     19.94 o 
 -15  11   8       36.31       72.96     47.99 o 
 -13  11   8       82.49       64.63     30.08 o 
 -11  11   8        0.02       11.85     24.57 o 
  -9  11   8       42.31        5.66     23.73 o 
  -7  11   8        0.36       -0.92     22.31 o 
  -5  11   8      424.72      448.29     53.27 o 
  -3  11   8       74.34       79.24     29.92 o 
  -1  11   8      642.95      761.91    154.94 o 
   1  11   8       38.85       24.86     25.42 o 
   3  11   8      146.03       75.46     33.07 o 
 -12  12   8       15.76       43.30     28.57 o 
 -10  12   8        0.26      -10.03     23.04 o 
  -8  12   8      119.68      154.85     37.78 o 
  -6  12   8       42.45       31.30     32.51 o 
  -4  12   8      375.23      427.05     86.26 o 
  -2  12   8       61.96      103.04     34.72 o 
 -27   1   9       13.34       -6.85     20.22 o 
 -25   1   9        3.29       17.02     17.74 o 
 -23   1   9        0.20      -10.32     22.22 o 
 -21   1   9       37.55       38.41     59.34 o 
 -19   1   9       25.95        9.83     22.77 o 
 -17   1   9       32.38       50.88     26.54 o 
 -15   1   9        2.47        7.83     19.49 o 
 -13   1   9      486.58      494.23    120.64 o 
 -11   1   9       85.22      114.69     16.08 o 
  -9   1   9       16.97       42.92     12.10 o 
  -7   1   9     1858.37     1894.18     47.63 o 
  -5   1   9        0.01        3.34     10.83 o 
  -3   1   9     3788.67     3785.11     71.09 o 
  -1   1   9       40.26       32.39     14.92 o 
   1   1   9      919.01      980.38     43.21 o 
   3   1   9      169.15      130.34     41.67 o 
   5   1   9      103.18       70.09     22.70 o 
   7   1   9       35.71       51.32     34.78 o 
   9   1   9        0.23       -1.03     17.48 o 
  11   1   9        4.48       -7.37     19.08 o 
  13   1   9        8.53      -17.60     18.57 o 
 -26   2   9        4.14        5.38     19.24 o 
 -24   2   9        3.31      -14.84     17.91 o 
 -22   2   9        0.09      -24.47     16.31 o 
 -20   2   9       61.84       68.05     21.23 o 
 -18   2   9        6.44       14.85     22.94 o 
 -16   2   9       90.44       75.58     27.18 o 
 -14   2   9        4.11       -0.04     21.13 o 
 -12   2   9        2.34      -18.65     17.61 o 
 -10   2   9      597.46      533.48     32.63 o 
  -8   2   9      335.93      385.55     28.38 o 
  -6   2   9     4165.00     4174.88     66.19 o 
  -4   2   9      234.40      247.97     18.21 o 
  -2   2   9       63.03      125.66     23.54 o 
   0   2   9      259.49      291.95     28.95 o 
   2   2   9       86.72       69.39     17.26 o 
   4   2   9      621.66      663.52     51.19 o 
   6   2   9       58.03       70.00     25.72 o 
   8   2   9        8.44       -4.80     20.92 o 
  10   2   9        2.89      -11.45     18.15 o 
  12   2   9       10.98       -4.02     20.27 o 
  14   2   9        2.54        4.61     21.78 o 
 -27   3   9      115.08      136.04     30.26 o 
 -25   3   9        4.43      -14.38     17.65 o 
 -23   3   9       59.86       46.02     20.46 o 
 -21   3   9      249.50      242.21     34.17 o 
 -19   3   9        4.68       10.29     15.43 o 
 -17   3   9      287.14      259.42     40.52 o 
 -15   3   9      101.95       91.01     39.16 o 
 -13   3   9      377.75      347.07     40.86 o 
 -11   3   9        0.45       -6.74     18.96 o 
  -9   3   9      540.60      573.91     39.34 o 
  -7   3   9      595.23      679.15     30.53 o 
  -5   3   9     1764.03     1836.06     55.79 o 
  -3   3   9      163.63      175.05     24.48 o 
  -1   3   9      585.19      556.17     29.88 o 
   1   3   9      617.20      647.92     39.15 o 
   3   3   9      105.11      104.70     20.52 o 
   5   3   9       34.02       27.25     20.10 o 
   7   3   9       48.44       44.10     21.28 o 
   9   3   9        3.10       -4.66     18.99 o 
  11   3   9        2.82      -10.01     19.62 o 
  13   3   9       13.50        9.72     59.10 o 
 -26   4   9       36.20        8.54     26.62 o 
 -24   4   9       17.04       -1.04     19.61 o 
 -22   4   9        0.03       44.49     31.13 o 
 -20   4   9     1159.48     1241.60     74.54 o 
 -18   4   9      101.22      113.40     32.39 o 
 -16   4   9      359.98      315.50    130.12 o 
 -14   4   9        9.97        4.50     21.69 o 
 -12   4   9       31.36       -1.12     20.59 o 
 -10   4   9       95.68       87.16     28.42 o 
  -8   4   9      210.96      218.96     31.70 o 
  -6   4   9       24.04       38.69     16.44 o 
  -4   4   9       17.30       28.71     15.06 o 
  -2   4   9     1295.46     1334.47     49.01 o 
   0   4   9     1156.50     1129.86     46.50 o 
   2   4   9        2.49       14.18     15.72 o 
   4   4   9        0.72       -2.74     15.47 o 
   6   4   9        2.25       -5.19     14.86 o 
   8   4   9       16.12       28.28     23.17 o 
  10   4   9       18.91       52.25     24.74 o 
  12   4   9       27.61       48.58     26.95 o 
 -25   5   9      117.42       96.98     46.13 o 
 -23   5   9      326.09      295.20     49.87 o 
 -21   5   9       36.83       28.72     27.24 o 
 -19   5   9      141.16      106.29     31.67 o 
 -17   5   9       68.32       95.67     30.89 o 
 -15   5   9      107.46       61.63     25.60 o 
 -13   5   9       10.16      -13.85     40.61 o 
 -11   5   9       74.84       74.77     62.18 o 
  -9   5   9      262.86      402.30     31.46 o 
  -7   5   9      397.29      325.63     29.85 o 
  -5   5   9       28.96       26.70     15.82 o 
  -3   5   9       51.11       76.28     18.98 o 
  -1   5   9        0.56        1.69     14.52 o 
   1   5   9     2324.60     2196.09     66.36 o 
   3   5   9      379.31      312.28     31.27 o 
   5   5   9      189.85      164.46     22.53 o 
   7   5   9      128.94      150.66     25.90 o 
   9   5   9       60.62       79.35     27.70 o 
  11   5   9        0.46       23.96     23.61 o 
 -24   6   9      162.88      161.47     40.95 o 
 -22   6   9      174.80      190.78     41.83 o 
 -20   6   9      220.63      238.83     44.69 o 
 -18   6   9       82.85       90.75     32.50 o 
 -16   6   9        6.37      -16.50     22.92 o 
 -14   6   9        1.68       14.42     24.37 o 
 -12   6   9       46.84       27.15     24.17 o 
 -10   6   9      263.20      285.59     38.72 o 
  -8   6   9        1.06       -7.31     13.70 o 
  -6   6   9       67.50       91.64     20.62 o 
  -4   6   9       95.25       70.25     19.68 o 
  -2   6   9      285.44      322.44     31.37 o 
   0   6   9        8.08       -4.86     15.23 o 
   2   6   9      324.81      249.93     30.35 o 
   4   6   9       24.12       -8.38     36.74 o 
   6   6   9       35.55       17.46     18.60 o 
   8   6   9        8.48       20.74     18.49 o 
  10   6   9       50.28       94.35     41.18 o 
 -23   7   9        0.08       -6.75     33.16 o 
 -21   7   9        8.86       30.00     29.84 o 
 -19   7   9      146.69      174.68     62.26 o 
 -17   7   9      207.64      227.38     79.21 o 
 -15   7   9      136.34       74.76     49.05 o 
 -13   7   9        0.94       13.49     24.10 o 
 -11   7   9      199.17      184.03     52.53 o 
  -9   7   9      590.26      622.20     53.50 o 
  -7   7   9      365.01      359.71     34.61 o 
  -5   7   9        8.86       18.83     16.97 o 
  -3   7   9      341.87      315.54     32.56 o 
  -1   7   9       19.73      -21.57     14.38 o 
   1   7   9        8.69       -4.25     16.62 o 
   3   7   9      134.40      198.90     33.60 o 
   5   7   9      224.70      178.55     34.62 o 
   7   7   9       23.84       41.53     22.37 o 
   9   7   9       61.98       69.80     20.46 o 
 -22   8   9       10.74        5.44     30.41 o 
 -20   8   9       76.24       69.87     35.87 o 
 -18   8   9       37.55       45.50     43.86 o 
 -16   8   9       39.89       57.43     30.92 o 
 -14   8   9        3.15        0.02     22.78 o 
 -12   8   9       18.48        0.49     30.97 o 
 -10   8   9      237.36      218.17     38.92 o 
  -8   8   9       52.89       53.44     21.68 o 
  -6   8   9     1202.91     1145.45     63.39 o 
  -4   8   9       79.45       79.01     26.59 o 
  -2   8   9      203.47      129.68     26.07 o 
   0   8   9      490.02      535.14     42.14 o 
   2   8   9      292.12      263.45     33.41 o 
   4   8   9        0.71        8.21     19.16 o 
   6   8   9        0.04       -5.18     19.57 o 
   8   8   9       11.01       10.58     23.55 o 
 -19   9   9       27.01        8.05     30.68 o 
 -17   9   9      169.57      131.82     41.51 o 
 -15   9   9       20.88        1.57     27.84 o 
 -13   9   9       91.71      111.55     50.10 o 
 -11   9   9      289.24      225.77     40.75 o 
  -9   9   9       56.67       48.89     25.46 o 
  -7   9   9       30.04       44.65     24.43 o 
  -5   9   9        9.24        3.96     18.84 o 
  -3   9   9      455.53      420.35     39.78 o 
  -1   9   9       15.59       45.47     23.86 o 
   1   9   9        3.52       29.08     20.11 o 
   3   9   9        7.27       39.39     27.32 o 
   5   9   9      270.31      314.15     39.51 o 
 -16  10   9       18.24      -44.10     33.08 o 
 -14  10   9        7.69       67.39     29.91 o 
 -12  10   9       14.15       16.98     24.14 o 
 -10  10   9       27.97       15.71     23.86 o 
  -8  10   9        0.12        2.24     30.24 o 
  -6  10   9       19.24       -5.21     21.17 o 
  -4  10   9        5.18       -7.11     20.66 o 
  -2  10   9       70.59       77.56     30.71 o 
   0  10   9      103.06       89.19     27.49 o 
   2  10   9       38.54       49.58     24.19 o 
 -13  11   9        0.55       -8.09     23.45 o 
 -11  11   9        9.32       -1.13     22.78 o 
  -9  11   9      143.73      160.06     37.78 o 
  -7  11   9       36.86       39.68     27.90 o 
  -5  11   9       64.91       84.19     32.25 o 
  -3  11   9        4.61       49.23     28.33 o 
  -1  11   9        2.40       21.00     50.75 o 
 -26   0  10       56.78       64.69     47.34 o 
 -24   0  10       24.71       -2.59     35.83 o 
 -22   0  10        0.90       18.65     34.53 o 
 -20   0  10       38.23       51.72     41.18 o 
 -18   0  10      173.17      104.09     42.48 o 
 -16   0  10       20.33        7.62     29.18 o 
 -14   0  10      156.39      189.38     49.29 o 
 -12   0  10     1072.89     1130.15     85.79 o 
 -10   0  10      356.77      457.38     38.86 o 
  -8   0  10     3020.25     2995.07     90.98 o 
  -6   0  10        8.36       10.94     17.24 o 
  -4   0  10     2067.67     2093.95     75.63 o 
  -2   0  10     1522.81     1457.37     92.61 o 
   0   0  10        0.77      -10.38     25.46 o 
   2   0  10      144.64      117.23     39.56 o 
   4   0  10      468.03      307.92     58.70 o 
   6   0  10      143.44      132.79     43.78 o 
   8   0  10      292.83      355.09     65.99 o 
  10   0  10      106.60       94.04     45.07 o 
 -25   1  10       58.07       39.95     65.02 o 
 -23   1  10       44.22       54.07     30.50 o 
 -21   1  10       53.66        8.88     24.14 o 
 -19   1  10       67.28       61.50     27.72 o 
 -17   1  10      190.17      186.22     35.42 o 
 -15   1  10      170.45      167.40     58.05 o 
 -13   1  10       22.54        0.24     20.68 o 
 -11   1  10      421.20      419.63     26.64 o 
  -9   1  10      296.69      284.55     23.34 o 
  -7   1  10      185.97      173.49     20.25 o 
  -5   1  10      115.43      149.76     19.66 o 
  -3   1  10       50.67       56.25     23.73 o 
  -1   1  10       41.84       16.85     18.66 o 
   1   1  10      365.01      417.35     43.97 o 
   3   1  10       24.49        2.83     16.76 o 
   5   1  10        0.43       -1.35     15.93 o 
   7   1  10        0.35        2.35     20.16 o 
   9   1  10        0.78      -23.54     17.79 o 
  11   1  10       69.30       51.37     36.81 o 
 -26   2  10      122.97      135.58     39.10 o 
 -24   2  10        1.16       13.38     21.71 o 
 -22   2  10       70.82       27.78     33.97 o 
 -20   2  10        0.08      -20.48     22.74 o 
 -18   2  10        0.41      -11.80     23.91 o 
 -16   2  10      150.30      153.43     41.18 o 
 -14   2  10       39.51       40.64     23.34 o 
 -12   2  10      484.57      467.16     33.50 o 
 -10   2  10      234.86      285.77     23.24 o 
  -8   2  10       84.58       84.97     16.77 o 
  -6   2  10      411.09      383.53     31.37 o 
  -4   2  10      440.07      451.00     33.79 o 
  -2   2  10      181.21      227.87     27.51 o 
   0   2  10        1.29       -2.41     13.35 o 
   2   2  10      335.47      344.34     41.77 o 
   4   2  10      137.61       71.67     24.94 o 
   6   2  10      149.06      149.66     32.87 o 
   8   2  10       78.56      108.74     30.64 o 
  10   2  10        4.71       45.52     25.25 o 
 -25   3  10       10.45       -5.02     27.23 o 
 -23   3  10       54.47       65.90     29.81 o 
 -21   3  10       23.48       45.97     64.69 o 
 -19   3  10      128.73      105.23     33.52 o 
 -17   3  10       61.73      109.15     31.78 o 
 -15   3  10     1731.67     1762.14     80.80 o 
 -13   3  10        0.05       13.19     41.75 o 
 -11   3  10      248.87      204.36     35.28 o 
  -9   3  10       22.08       27.37     17.27 o 
  -7   3  10        1.11        3.93     13.13 o 
  -5   3  10      564.16      524.25     44.57 o 
  -3   3  10     1396.54     1409.37     53.76 o 
  -1   3  10      269.79      305.79     31.35 o 
   1   3  10       42.80       57.32     23.56 o 
   3   3  10       27.08       43.35     21.69 o 
   5   3  10      454.33      430.95     70.86 o 
   7   3  10        5.30      -11.48     19.05 o 
   9   3  10      354.55      368.68    107.91 o 
 -24   4  10       27.92       32.52     30.65 o 
 -22   4  10       54.26       41.68     29.43 o 
 -20   4  10       12.34       28.24     27.27 o 
 -18   4  10       26.21       15.83     26.80 o 
 -16   4  10        0.17        3.18     19.03 o 
 -14   4  10      161.01      166.82     36.48 o 
 -12   4  10      436.04      348.57     56.91 o 
 -10   4  10        1.00        8.93     36.08 o 
  -8   4  10       82.70       79.07     19.97 o 
  -6   4  10      303.65      278.44     30.72 o 
  -4   4  10      352.74      382.72     37.75 o 
  -2   4  10      116.42      108.14     27.79 o 
   0   4  10      106.60       88.23     21.65 o 
   2   4  10       25.93       29.05     18.18 o 
   4   4  10      182.30      190.09     36.89 o 
   6   4  10       62.63       64.09     49.45 o 
   8   4  10       18.77       25.60     24.58 o 
  10   4  10       45.20       58.66     27.48 o 
 -23   5  10        2.34       14.66     27.84 o 
 -21   5  10        5.33       27.18     26.36 o 
 -19   5  10       69.65       82.05     30.62 o 
 -17   5  10        7.32      -15.10     23.67 o 
 -15   5  10      164.73      150.70     35.66 o 
 -13   5  10        5.24       25.48     24.53 o 
 -11   5  10        6.48        2.19     20.75 o 
  -9   5  10       63.51       54.35     18.83 o 
  -7   5  10       35.76        7.40     16.33 o 
  -5   5  10       46.31       33.62     16.97 o 
  -3   5  10        1.98      -11.83     14.70 o 
  -1   5  10       62.11       58.13     30.02 o 
   1   5  10       23.68       31.54     26.10 o 
   3   5  10        0.18       -9.56     14.69 o 
   5   5  10        1.30        2.12     15.55 o 
   7   5  10       58.18       67.23     30.72 o 
   9   5  10       71.10       36.73     25.85 o 
 -22   6  10       66.38       64.93     39.48 o 
 -20   6  10       71.54       81.23     33.99 o 
 -18   6  10      135.50      106.19     35.71 o 
 -16   6  10       83.08       61.85     29.61 o 
 -14   6  10       10.61        2.57     24.12 o 
 -12   6  10      268.55      372.60     70.37 o 
 -10   6  10      107.17      186.44     35.65 o 
  -8   6  10      537.40      615.09     41.52 o 
  -6   6  10       10.47       30.08     18.25 o 
  -4   6  10      251.75      296.29     31.89 o 
  -2   6  10       50.70       55.13     20.42 o 
   0   6  10      225.38      273.81     36.75 o 
   2   6  10      177.03      114.97     24.67 o 
   4   6  10       83.66       85.37     28.30 o 
   6   6  10      221.94      218.56     30.76 o 
   8   6  10       80.44      159.12     37.12 o 
 -21   7  10       46.44        0.76     29.33 o 
 -19   7  10        0.02       19.66     30.11 o 
 -17   7  10        5.56        5.59     26.29 o 
 -15   7  10      125.97       82.09     32.80 o 
 -13   7  10       41.92       56.91     40.86 o 
 -11   7  10        0.01       17.76     21.12 o 
  -9   7  10        8.78       45.42     26.08 o 
  -7   7  10        3.96        6.47     17.30 o 
  -5   7  10      137.90      119.43     24.73 o 
  -3   7  10      125.38      136.14     26.25 o 
  -1   7  10       61.43       45.69     20.89 o 
   1   7  10       21.28       11.39     18.20 o 
   3   7  10       69.40       65.03     23.31 o 
   5   7  10       11.85       13.57     24.30 o 
 -20   8  10        2.59      -32.09     34.45 o 
 -18   8  10       98.89      121.40     40.24 o 
 -16   8  10       13.54       59.74     33.96 o 
 -14   8  10       52.26      -17.19     31.13 o 
 -12   8  10       82.17       55.29     36.64 o 
 -10   8  10      110.61      170.67     59.18 o 
  -8   8  10      584.27      526.18     54.40 o 
  -6   8  10        0.84       -6.41     17.97 o 
  -4   8  10        4.41       -5.88     17.78 o 
  -2   8  10      369.80      350.45     37.92 o 
   0   8  10       83.57       31.06     24.71 o 
   2   8  10        0.19        1.93     18.97 o 
   4   8  10        3.29       -7.64     19.86 o 
 -17   9  10        1.46       57.07     46.86 o 
 -15   9  10       19.31       53.99     41.99 o 
 -13   9  10       37.28       79.42     29.63 o 
 -11   9  10      191.74      122.82     35.40 o 
  -9   9  10      108.60      101.19     67.21 o 
  -7   9  10       58.52       34.96     26.57 o 
  -5   9  10        8.68       -4.99     25.18 o 
  -3   9  10        0.26        5.07     20.05 o 
  -1   9  10       27.84       28.82     19.87 o 
   1   9  10        0.20       24.32     21.85 o 
 -12  10  10       14.79       -8.33     36.72 o 
 -10  10  10        0.83      -18.60     22.25 o 
  -8  10  10       65.86       56.82     29.86 o 
  -6  10  10      160.57      188.91     39.76 o 
  -4  10  10        2.55        3.05     20.03 o 
 -25   1  11       53.99       41.99     30.27 o 
 -23   1  11       34.97       16.95     35.35 o 
 -21   1  11        1.17        5.22     24.82 o 
 -19   1  11        4.83      -10.10     22.20 o 
 -17   1  11        1.98        5.48     23.64 o 
 -15   1  11        2.24       12.01     23.38 o 
 -13   1  11       85.45       51.90     68.91 o 
 -11   1  11       18.70       13.03     16.90 o 
  -9   1  11      549.03      648.99     33.83 o 
  -7   1  11     1806.99     1838.62     88.83 o 
  -5   1  11        2.45       34.76     16.91 o 
  -3   1  11      626.18      538.36     46.81 o 
  -1   1  11      425.47      401.46     44.41 o 
   1   1  11      519.84      502.61     50.10 o 
   3   1  11       45.21       18.18     20.75 o 
   5   1  11        0.00        5.31     21.98 o 
   7   1  11       82.66      103.07     48.48 o 
 -24   2  11       35.33      -15.41     27.93 o 
 -22   2  11       54.43       33.48     28.71 o 
 -20   2  11       35.46       14.92     26.79 o 
 -18   2  11        0.05       -0.37     23.60 o 
 -16   2  11       12.66       43.10     25.07 o 
 -14   2  11       14.38       19.32     32.43 o 
 -12   2  11      364.16      313.93     44.75 o 
 -10   2  11      323.85      302.17     31.00 o 
  -8   2  11      373.62      420.11     36.96 o 
  -6   2  11      239.06      246.23     29.25 o 
  -4   2  11      132.70      195.16     27.28 o 
  -2   2  11       86.99       50.10     22.69 o 
   0   2  11      616.74      576.78     76.62 o 
   2   2  11       15.86       18.01     20.96 o 
   4   2  11       20.34       16.26     20.09 o 
   6   2  11       69.92       45.20     24.35 o 
 -23   3  11       20.41        2.76     26.45 o 
 -21   3  11        0.39       26.03     26.69 o 
 -19   3  11        0.18       12.92     27.14 o 
 -17   3  11       50.23       21.67     26.36 o 
 -15   3  11        4.85       51.71     32.67 o 
 -13   3  11      143.31      130.32     44.43 o 
 -11   3  11      612.81      634.12     40.85 o 
  -9   3  11      743.92      692.31     40.80 o 
  -7   3  11       28.45       19.61     25.76 o 
  -5   3  11      507.91      560.85     39.81 o 
  -3   3  11      226.39      236.89     30.25 o 
  -1   3  11        9.30        4.31     16.00 o 
   1   3  11        0.01      -19.67     16.67 o 
   3   3  11       36.97       12.81     21.42 o 
   5   3  11        0.04       -5.99     19.28 o 
   7   3  11      100.25      100.67     31.29 o 
 -22   4  11        1.72        6.78     33.24 o 
 -20   4  11       45.57       42.88     44.75 o 
 -18   4  11        1.67        3.91     22.68 o 
 -16   4  11       66.68       37.62     35.75 o 
 -14   4  11        0.88       17.01     25.39 o 
 -12   4  11       19.16      -18.00     25.94 o 
 -10   4  11       72.12       57.81     23.24 o 
  -8   4  11       33.01       27.12     22.54 o 
  -6   4  11      125.85      194.08     34.59 o 
  -4   4  11        3.32        6.01     14.69 o 
  -2   4  11      288.92      252.33     31.28 o 
   0   4  11       52.04       44.30     18.81 o 
   2   4  11        5.40        3.46     18.96 o 
   4   4  11       76.26       48.46     26.74 o 
   6   4  11      146.71      132.35     32.85 o 
 -21   5  11       51.30       38.10     30.42 o 
 -19   5  11       17.53       34.46     29.30 o 
 -17   5  11       34.88       64.48     33.21 o 
 -15   5  11        7.23       34.39     27.52 o 
 -13   5  11       42.36       38.10     37.78 o 
 -11   5  11      157.40      136.03     32.66 o 
  -9   5  11       20.60       17.03     45.56 o 
  -7   5  11       16.57      -14.21     15.36 o 
  -5   5  11      160.41       92.94     28.68 o 
  -3   5  11      227.66      218.48     46.62 o 
  -1   5  11       11.20       11.01     17.56 o 
   1   5  11      155.57      146.34     30.75 o 
   3   5  11        9.17       41.78     23.43 o 
   5   5  11       41.24       68.32     30.41 o 
 -20   6  11       39.74       15.31     32.84 o 
 -18   6  11       33.67      -11.42     26.94 o 
 -16   6  11       22.02       24.01     28.28 o 
 -14   6  11       19.40      -10.21     33.89 o 
 -12   6  11      165.89      215.68     55.45 o 
 -10   6  11       34.57       39.29     25.46 o 
  -8   6  11       38.52       59.03     26.75 o 
  -6   6  11       54.77       92.57     23.90 o 
  -4   6  11        2.96       -3.26     30.48 o 
  -2   6  11       15.25       18.63     23.81 o 
   0   6  11      120.17       86.02     30.52 o 
   2   6  11       11.04       31.31     19.53 o 
   4   6  11        0.61       28.11     25.21 o 
 -19   7  11       11.01      -40.66     27.11 o 
 -17   7  11        3.17       -8.91     29.75 o 
 -15   7  11       14.99        4.22     35.67 o 
 -13   7  11       14.12        3.68     23.41 o 
 -11   7  11      163.64      229.58     40.06 o 
  -9   7  11      166.83      174.45     72.23 o 
  -7   7  11       43.38       45.43     22.27 o 
  -5   7  11       35.78       21.65     19.62 o 
  -3   7  11      283.71      289.60     35.35 o 
  -1   7  11        0.97       -1.10     23.96 o 
   1   7  11        4.12       -2.27     23.25 o 
 -16   8  11       11.25      -34.21     38.75 o 
 -14   8  11       43.31       28.81     29.59 o 
 -12   8  11      287.51      331.92     49.21 o 
 -10   8  11      126.47      113.49     34.30 o 
  -8   8  11      141.96      194.78     40.16 o 
  -6   8  11       58.16       46.14     30.78 o 
  -4   8  11       44.69       32.81     22.17 o 
  -2   8  11        3.22       -0.34     19.61 o 
  -9   9  11       31.44       55.55     28.48 o 
  -7   9  11       13.91       22.65     26.01 o 
 -22   0  12       13.06        6.16     39.56 o 
 -20   0  12        7.28      -18.81     33.72 o 
 -18   0  12       25.50      -14.59     33.08 o 
 -16   0  12       13.38       16.21     35.67 o 
 -14   0  12       50.37       89.82     41.83 o 
 -12   0  12       67.60       40.21     36.48 o 
 -10   0  12      115.14      104.16     27.74 o 
  -8   0  12        3.36       14.74     20.94 o 
  -6   0  12      460.73      481.09     65.67 o 
  -4   0  12        0.02       -5.51     24.48 o 
  -2   0  12       52.89       37.62     32.59 o 
   0   0  12        0.03      -13.78     26.43 o 
   2   0  12       30.20       26.43     34.70 o 
   4   0  12       23.52       83.82     42.16 o 
 -21   1  12       19.54       38.43     29.99 o 
 -19   1  12        6.34       41.86     29.52 o 
 -17   1  12        0.01      -31.58     35.67 o 
 -15   1  12      312.74      314.12     45.11 o 
 -13   1  12       74.40       97.09     49.13 o 
 -11   1  12        1.51       -8.73     21.97 o 
  -9   1  12      535.00      505.50     48.98 o 
  -7   1  12       56.52       56.36     19.71 o 
  -5   1  12        6.00       16.10     20.75 o 
  -3   1  12       15.52       19.18     22.51 o 
  -1   1  12      170.44      169.43     36.17 o 
   1   1  12      118.07      110.39     31.61 o 
   3   1  12        8.55       17.08     23.66 o 
 -22   2  12       47.87       -3.89     29.73 o 
 -20   2  12       47.49      104.16     40.37 o 
 -18   2  12       66.88       26.66     34.13 o 
 -16   2  12       61.31       44.51     27.95 o 
 -14   2  12        1.05       18.80     25.65 o 
 -12   2  12        7.84      -30.31     21.09 o 
 -10   2  12       25.22       43.96     22.89 o 
  -8   2  12      146.70      122.27     24.09 o 
  -6   2  12      205.58      262.15     35.15 o 
  -4   2  12        7.16        1.61     19.68 o 
  -2   2  12      129.25      144.51     32.46 o 
   0   2  12       13.07       19.24     30.16 o 
   2   2  12        0.27      -14.15     20.26 o 
 -21   3  12        6.66       39.98     28.56 o 
 -19   3  12        2.11       -2.36     27.44 o 
 -17   3  12      162.47      119.42     36.74 o 
 -15   3  12       17.36      -15.37     23.23 o 
 -13   3  12        4.19      -24.97     31.78 o 
 -11   3  12        1.17       16.04     21.35 o 
  -9   3  12      223.71      192.39     34.93 o 
  -7   3  12       11.75       60.49     21.06 o 
  -5   3  12      119.71      123.22     38.56 o 
  -3   3  12       53.23       30.62     27.56 o 
  -1   3  12       92.71       91.10     29.00 o 
   1   3  12       90.13       54.06     26.91 o 
   3   3  12       13.35       26.55     24.30 o 
 -20   4  12        0.83       -3.71     30.43 o 
 -18   4  12        0.39        0.70     28.34 o 
 -16   4  12        5.93        1.74     27.12 o 
 -14   4  12       25.40       34.70     38.10 o 
 -12   4  12      332.26      346.99     71.67 o 
 -10   4  12       37.54        7.43     40.29 o 
  -8   4  12       37.96       44.21     20.09 o 
  -6   4  12        4.19        4.84     16.61 o 
  -4   4  12        8.44        6.08     18.10 o 
  -2   4  12       31.76       51.98     20.66 o 
   0   4  12        8.30       -3.44     22.94 o 
   2   4  12        1.98        2.70     22.92 o 
 -19   5  12        3.18       55.63     34.82 o 
 -17   5  12        6.59        5.25     44.43 o 
 -15   5  12        0.23        5.19     38.91 o 
 -13   5  12       44.16        0.00     34.86 o 
 -11   5  12       13.26       32.43     42.97 o 
  -9   5  12       24.31       71.50     44.26 o 
  -7   5  12        5.02       72.31     40.53 o 
  -5   5  12        1.86        6.18     19.42 o 
  -3   5  12        0.98        3.72     17.63 o 
  -1   5  12       92.87       69.67     34.79 o 
 -16   6  12      127.90      133.60     55.45 o 
 -14   6  12       27.13       12.72     46.29 o 
 -12   6  12        2.32       -1.72     24.93 o 
 -10   6  12      182.50      201.86     59.02 o 
  -8   6  12      208.68      132.79     53.34 o 
  -6   6  12        0.25       18.77     29.35 o 
  -4   6  12       15.79       15.70     25.75 o 
  -2   6  12        2.44       22.68     26.52 o 
 -13   7  12        4.41        2.92     26.06 o 
 -11   7  12        0.31        1.48     25.61 o 
  -9   7  12       18.54       21.85     25.36 o 
  -7   7  12        9.50       37.94     43.29 o 
 -17   1  13        9.60       14.40     27.40 o 
 -15   1  13       40.19       62.17     29.89 o 
 -13   1  13        0.28       -3.34     25.78 o 
 -11   1  13        1.64       -7.78     33.08 o 
  -9   1  13        0.27       -0.32     27.73 o 
  -7   1  13       19.70       -5.83     19.76 o 
  -5   1  13       25.89       14.51     29.27 o 
  -3   1  13        0.53        5.30     32.59 o 
 -16   2  13       32.03        3.25     24.28 o 
 -14   2  13       11.64        6.97     39.40 o 
 -12   2  13      115.49       87.72     45.72 o 
 -10   2  13       52.00       64.94     26.87 o 
  -8   2  13       35.72       18.94     18.28 o 
  -6   2  13        3.63       -2.47     21.35 o 
  -4   2  13       22.13       40.97     31.54 o 
 -15   3  13       62.38       60.31     47.02 o 
 -13   3  13       54.30       13.62     40.70 o 
 -11   3  13        3.72       21.56     36.32 o 
  -9   3  13        0.52       31.38     24.54 o 
  -7   3  13        3.75        9.75     18.99 o 
  -5   3  13       31.13       15.78     22.95 o 
 -14   4  13       26.00       -2.92     41.67 o 
 -12   4  13       22.76       -0.32     30.32 o 
 -10   4  13        0.03       -1.28     22.23 o 
  -8   4  13        0.69       56.07     26.77 o 
  -6   4  13        0.67       30.27     21.16 o 
                                                 
